# Supplementary material for: Ruthenium(II)–Tris-pyrazolylmethane Complexes Inhibit Cancer Cell Growth by Disrupting Mitochondrial Calcium Homeostasis
Source: J Med Chem. 2022 Aug 1;65(15):10567–87. doi: 10.1021/acs.jmedchem.2c00722 (PMC9376960; doi:10.1021/acs.jmedchem.2c00722)
Supplement: Supplementary file 2 — jm2c00722_si_002.cif [file jm2c00722_si_002.cif]

 
data_3
 
_audit_creation_method            'SHELXL-2014/7'
_shelx_SHELXL_version_number      '2014/7'
_chemical_name_systematic         ?
_chemical_name_common             ?
_chemical_melting_point           ?
_chemical_formula_moiety          ?
_chemical_formula_sum
 'C34 H39 Cl2 N8 O2 P Ru' 
_chemical_formula_weight          794.67

loop_
 _atom_type_symbol
 _atom_type_description
 _atom_type_scat_dispersion_real
 _atom_type_scat_dispersion_imag
 _atom_type_scat_source
 'C'  'C'   0.0033   0.0016
 'International Tables Vol C Tables 4.2.6.8 and 6.1.1.4'
 'H'  'H'   0.0000   0.0000
 'International Tables Vol C Tables 4.2.6.8 and 6.1.1.4'
 'Cl'  'Cl'   0.1484   0.1585
 'International Tables Vol C Tables 4.2.6.8 and 6.1.1.4'
 'N'  'N'   0.0061   0.0033
 'International Tables Vol C Tables 4.2.6.8 and 6.1.1.4'
 'P'  'P'   0.1023   0.0942
 'International Tables Vol C Tables 4.2.6.8 and 6.1.1.4'
 'Ru'  'Ru'  -1.2594   0.8363
 'International Tables Vol C Tables 4.2.6.8 and 6.1.1.4'
 'O'  'O'   0.0106   0.0060
 'International Tables Vol C Tables 4.2.6.8 and 6.1.1.4'
 
_space_group_crystal_system       triclinic
_space_group_IT_number            2
_space_group_name_H-M_alt         'P -1'
_space_group_name_Hall            '-P 1'
 
_shelx_space_group_comment
;
The symmetry employed for this shelxl refinement is uniquely defined
by the following loop, which should always be used as a source of
symmetry information in preference to the above space-group names.
They are only intended as comments.
;
 
loop_
 _space_group_symop_operation_xyz
 'x, y, z'
 '-x, -y, -z'
 
_cell_length_a                    10.1428(8)
_cell_length_b                    13.2743(11)
_cell_length_c                    13.9235(11)
_cell_angle_alpha                 72.776(2)
_cell_angle_beta                  77.299(2)
_cell_angle_gamma                 85.255(3)
_cell_volume                      1746.4(2)
_cell_formula_units_Z             2
_cell_measurement_temperature     100(2)
_cell_measurement_reflns_used     9164
_cell_measurement_theta_min       2.316
_cell_measurement_theta_max       27.600
 
_exptl_crystal_description        needle
_exptl_crystal_colour             yellow
_exptl_crystal_density_meas       ?
_exptl_crystal_density_method     ?
_exptl_crystal_density_diffrn     1.511          
_exptl_crystal_F_000              816
_exptl_transmission_factor_min    ?
_exptl_transmission_factor_max    ?
_exptl_crystal_size_max           0.160
_exptl_crystal_size_mid           0.130
_exptl_crystal_size_min           0.100
_exptl_absorpt_coefficient_mu     0.692
_shelx_estimated_absorpt_T_min    0.897
_shelx_estimated_absorpt_T_max    0.934
_exptl_absorpt_correction_type    empirical
_exptl_absorpt_correction_T_min   0.6174
_exptl_absorpt_correction_T_max   0.7456
_exptl_absorpt_process_details    
; 
 Data were corrected for Lorentz polarization and absorption
 effects (empirical absorption correction SADABS).
 R(int) =  0.1027 (selected reflections only, before parameter refinement)
 R(int) =  0.0612 (selected reflections only, after parameter refinement)
;
_exptl_absorpt_special_details    ?
_diffrn_ambient_temperature       100(2)
_diffrn_radiation_wavelength      0.71073
_diffrn_radiation_type            MoK\a
_diffrn_source                    'fine-focus sealed tube'
_diffrn_measurement_device_type   'PHOTONII area detector'
_diffrn_measurement_method        'phi and omega scans'
_diffrn_detector_area_resol_mean  ?
_diffrn_reflns_number             32233
_diffrn_reflns_av_unetI/netI      0.0623
_diffrn_reflns_av_R_equivalents   0.0850
_diffrn_reflns_limit_h_min        -12
_diffrn_reflns_limit_h_max        12
_diffrn_reflns_limit_k_min        -16
_diffrn_reflns_limit_k_max        16
_diffrn_reflns_limit_l_min        -17
_diffrn_reflns_limit_l_max        17
_diffrn_reflns_theta_min          1.564
_diffrn_reflns_theta_max          26.998
_diffrn_reflns_theta_full         25.242
_diffrn_measured_fraction_theta_max   0.997
_diffrn_measured_fraction_theta_full  0.999
_diffrn_reflns_Laue_measured_fraction_max    0.997
_diffrn_reflns_Laue_measured_fraction_full   0.999
_diffrn_reflns_point_group_measured_fraction_max   0.997
_diffrn_reflns_point_group_measured_fraction_full  0.999
_reflns_number_total              7585
_reflns_number_gt                 6554
_reflns_threshold_expression      'I > 2\s(I)'
_reflns_Friedel_coverage          0.000
_reflns_Friedel_fraction_max      .
_reflns_Friedel_fraction_full     .
 
_reflns_special_details
;
 Reflections were merged by SHELXL according to the crystal
 class for the calculation of statistics and refinement.
 
 _reflns_Friedel_fraction is defined as the number of unique
 Friedel pairs measured divided by the number that would be
 possible theoretically, ignoring centric projections and
 systematic absences.
;
 
_computing_data_collection        'APEX3 (Bruker AXS, 2015)' 
_computing_cell_refinement        'APEX3 (Bruker AXS, 2015)' 
_computing_data_reduction         'SAINT (Bruker AXS, 2015)' 
_computing_structure_solution     'SHELXT (Sheldrick, 2015)'
_computing_structure_refinement 'SHELXL-2014/7 (Sheldrick, 2014)'
_computing_molecular_graphics     'ORTEPIII (Johnson, 1996)' 
_computing_publication_material  'XCIF 2014/2 (Bruker AXS, 2014)'
_refine_special_details           ?
_refine_ls_structure_factor_coef  Fsqd
_refine_ls_matrix_type            full
_refine_ls_weighting_scheme       calc
_refine_ls_weighting_details
'w=1/[\s^2^(Fo^2^)+12.9608P] where P=(Fo^2^+2Fc^2^)/3'
_atom_sites_solution_primary      ?
_atom_sites_solution_secondary    ?
_atom_sites_solution_hydrogens    geom
_refine_ls_hydrogen_treatment     constr
_refine_ls_extinction_method      none
_refine_ls_extinction_coef        .
_refine_ls_number_reflns          7585
_refine_ls_number_parameters      428
_refine_ls_number_restraints      17
_refine_ls_R_factor_all           0.0843
_refine_ls_R_factor_gt            0.0628
_refine_ls_wR_factor_ref          0.1366
_refine_ls_wR_factor_gt           0.1313
_refine_ls_goodness_of_fit_ref    1.193
_refine_ls_restrained_S_all       1.197
_refine_ls_shift/su_max           0.001
_refine_ls_shift/su_mean          0.000
 
loop_
 _atom_site_label
 _atom_site_type_symbol
 _atom_site_fract_x
 _atom_site_fract_y
 _atom_site_fract_z
 _atom_site_U_iso_or_equiv
 _atom_site_adp_type
 _atom_site_occupancy
 _atom_site_site_symmetry_order  
 _atom_site_calc_flag
 _atom_site_refinement_flags_posn
 _atom_site_refinement_flags_adp
 _atom_site_refinement_flags_occupancy
 _atom_site_disorder_assembly
 _atom_site_disorder_group
Ru1 Ru 0.50083(4) 0.69340(3) 0.64140(3) 0.01026(10) Uani 1 1 d . . . . .
Cl1 Cl 0.61512(12) 0.56594(9) 0.55934(9) 0.0162(2) Uani 1 1 d . . . . .
N1 N 0.6259(4) 0.6494(3) 0.7453(3) 0.0155(9) Uani 1 1 d . . . . .
N2 N 0.6893(4) 0.7277(3) 0.7620(3) 0.0146(8) Uani 1 1 d . . . . .
N3 N 0.4327(4) 0.8164(3) 0.7024(3) 0.0148(8) Uani 1 1 d . . . . .
N4 N 0.5251(4) 0.8652(3) 0.7301(3) 0.0166(9) Uani 1 1 d . . . . .
N5 N 0.6570(5) 0.7965(3) 0.5515(3) 0.0181(9) Uani 1 1 d . . . . .
N6 N 0.7130(4) 0.8529(3) 0.5980(3) 0.0159(9) Uani 1 1 d . . . . .
C1 C 0.6677(5) 0.8363(4) 0.7072(4) 0.0159(10) Uani 1 1 d . . . . .
H1 H 0.7207 0.8822 0.7298 0.019 Uiso 1 1 calc R U . . .
C2 C 0.6777(5) 0.5601(4) 0.7984(4) 0.0168(10) Uani 1 1 d . . . . .
H2 H 0.6527 0.4915 0.8018 0.020 Uiso 1 1 calc R U . . .
C3 C 0.7734(5) 0.5805(4) 0.8485(4) 0.0181(10) Uani 1 1 d . . . . .
H3 H 0.8231 0.5302 0.8917 0.022 Uiso 1 1 calc R U . . .
C4 C 0.7808(5) 0.6882(4) 0.8222(4) 0.0168(10) Uani 1 1 d . . . . .
H4 H 0.8386 0.7275 0.8422 0.020 Uiso 1 1 calc R U . . .
C5 C 0.3161(6) 0.8659(4) 0.7287(4) 0.0217(11) Uani 1 1 d . . . . .
H5 H 0.2313 0.8494 0.7193 0.026 Uiso 1 1 calc R U . . .
C6 C 0.3345(6) 0.9448(5) 0.7717(5) 0.0260(12) Uani 1 1 d . . . . .
H6 H 0.2670 0.9905 0.7959 0.031 Uiso 1 1 calc R U . . .
C7 C 0.4694(6) 0.9431(4) 0.7721(4) 0.0227(12) Uani 1 1 d . . . . .
H7 H 0.5148 0.9872 0.7965 0.027 Uiso 1 1 calc R U . . .
C8 C 0.7254(6) 0.8229(4) 0.4545(4) 0.0204(11) Uani 1 1 d . . . . .
H8 H 0.7087 0.7956 0.4025 0.024 Uiso 1 1 calc R U . . .
C9 C 0.8252(6) 0.8961(4) 0.4391(4) 0.0221(11) Uani 1 1 d . . . . .
H9 H 0.8868 0.9271 0.3769 0.027 Uiso 1 1 calc R U . . .
C10 C 0.8153(5) 0.9138(4) 0.5322(4) 0.0192(11) Uani 1 1 d . . . . .
H10 H 0.8692 0.9596 0.5480 0.023 Uiso 1 1 calc R U . . .
N7 N 0.3980(4) 0.7476(3) 0.5217(3) 0.0160(9) Uani 1 1 d . . . . .
N8 N 0.2876(5) 0.7479(3) 0.4026(3) 0.0187(9) Uani 1 1 d . . . . .
C21 C 0.3555(5) 0.8497(4) 0.4793(4) 0.0186(11) Uani 1 1 d . . . . .
H21 H 0.3717 0.9097 0.4986 0.022 Uiso 1 1 calc R U . . .
C22 C 0.2868(6) 0.8502(4) 0.4058(4) 0.0212(11) Uani 1 1 d . . . . .
H22 H 0.2461 0.9097 0.3647 0.025 Uiso 1 1 calc R U . . .
C23 C 0.3550(5) 0.6890(4) 0.4729(4) 0.0165(10) Uani 1 1 d . . . . .
H23 H 0.3701 0.6150 0.4861 0.020 Uiso 1 1 calc R U . . .
C24 C 0.2261(6) 0.7102(5) 0.3356(5) 0.0275(13) Uani 1 1 d . . . . .
H24A H 0.2416 0.6338 0.3492 0.041 Uiso 1 1 calc R U . . .
H24B H 0.2665 0.7455 0.2638 0.041 Uiso 1 1 calc R U . . .
H24C H 0.1287 0.7256 0.3484 0.041 Uiso 1 1 calc R U . . .
P1 P 0.33014(13) 0.58351(9) 0.74719(10) 0.0122(3) Uani 1 1 d . . . . .
C31 C 0.2543(5) 0.6195(4) 0.8658(4) 0.0145(10) Uani 1 1 d . . . . .
C32 C 0.3381(6) 0.6501(4) 0.9192(4) 0.0197(11) Uani 1 1 d . . . . .
H32 H 0.4334 0.6486 0.8962 0.024 Uiso 1 1 calc R U . . .
C33 C 0.2831(6) 0.6826(4) 1.0053(4) 0.0251(12) Uani 1 1 d . . . . .
H33 H 0.3410 0.7031 1.0411 0.030 Uiso 1 1 calc R U . . .
C34 C 0.1446(7) 0.6854(5) 1.0401(4) 0.0281(13) Uani 1 1 d . . . . .
H34 H 0.1075 0.7095 1.0984 0.034 Uiso 1 1 calc R U . . .
C35 C 0.0609(6) 0.6535(5) 0.9901(4) 0.0295(14) Uani 1 1 d . . . . .
H35 H -0.0341 0.6536 1.0149 0.035 Uiso 1 1 calc R U . . .
C36 C 0.1154(6) 0.6209(4) 0.9026(4) 0.0237(12) Uani 1 1 d . . . . .
H36 H 0.0569 0.5995 0.8679 0.028 Uiso 1 1 calc R U . . .
C41 C 0.3722(5) 0.4422(4) 0.7958(4) 0.0147(10) Uani 1 1 d . . . . .
C42 C 0.3623(6) 0.3922(4) 0.8992(4) 0.0215(11) Uani 1 1 d . . . . .
H42 H 0.3384 0.4318 0.9475 0.026 Uiso 1 1 calc R U . . .
C43 C 0.3873(6) 0.2836(4) 0.9334(5) 0.0292(13) Uani 1 1 d . . . . .
H43 H 0.3814 0.2498 1.0046 0.035 Uiso 1 1 calc R U . . .
C44 C 0.4204(6) 0.2255(4) 0.8640(5) 0.0282(13) Uani 1 1 d . . . . .
H44 H 0.4350 0.1514 0.8876 0.034 Uiso 1 1 calc R U . . .
C45 C 0.4325(6) 0.2747(4) 0.7602(5) 0.0237(12) Uani 1 1 d . . . . .
H45 H 0.4567 0.2347 0.7124 0.028 Uiso 1 1 calc R U . . .
C46 C 0.4089(5) 0.3839(4) 0.7254(4) 0.0205(11) Uani 1 1 d . . . . .
H46 H 0.4179 0.4180 0.6540 0.025 Uiso 1 1 calc R U . . .
C51 C 0.1811(5) 0.5782(4) 0.6948(4) 0.0171(10) Uani 1 1 d . . . . .
C52 C 0.1186(5) 0.6726(5) 0.6493(4) 0.0241(12) Uani 1 1 d . . . . .
H52 H 0.1505 0.7377 0.6499 0.029 Uiso 1 1 calc R U . . .
C53 C 0.0110(6) 0.6728(6) 0.6035(5) 0.0323(15) Uani 1 1 d . . . . .
H53 H -0.0294 0.7380 0.5723 0.039 Uiso 1 1 calc R U . . .
C54 C -0.0382(6) 0.5810(6) 0.6021(5) 0.0351(15) Uani 1 1 d . U . . .
H54 H -0.1112 0.5819 0.5693 0.042 Uiso 1 1 calc R U . . .
C55 C 0.0195(7) 0.4867(6) 0.6490(7) 0.047(2) Uani 1 1 d . . . . .
H55 H -0.0152 0.4222 0.6496 0.057 Uiso 1 1 calc R U . . .
C56 C 0.1276(6) 0.4854(5) 0.6951(5) 0.0323(14) Uani 1 1 d . . . . .
H56 H 0.1659 0.4197 0.7275 0.039 Uiso 1 1 calc R U . . .
Cl2 Cl 0.92622(15) 0.94353(11) 0.75750(11) 0.0283(3) Uani 1 1 d . . . . .
C101 C 0.3144(8) 0.9473(6) 0.0394(6) 0.0451(18) Uani 1 1 d D U . . .
H10A H 0.2763 0.8773 0.0750 0.068 Uiso 1 1 calc R U . . .
H10B H 0.4011 0.9402 -0.0060 0.068 Uiso 1 1 calc R U . . .
H10C H 0.2518 0.9907 -0.0013 0.068 Uiso 1 1 calc R U . . .
O1 O 0.3340(6) 0.9947(6) 0.1106(5) 0.071(2) Uani 1 1 d D U . . .
H1A H 0.2679 0.9827 0.1606 0.107 Uiso 1 1 calc R U . . .
C201 C -0.0558(19) 0.9004(14) 1.1081(13) 0.171(7) Uiso 1 1 d D U . . .
H20A H -0.0589 0.9760 1.1018 0.257 Uiso 1 1 calc DR U . . .
H20B H -0.1465 0.8772 1.1118 0.257 Uiso 1 1 calc R U . . .
H20C H 0.0061 0.8871 1.0482 0.257 Uiso 1 1 calc R U . . .
O2 O -0.0098(11) 0.8437(8) 1.1988(9) 0.132(4) Uiso 1 1 d D U . . .
H2A H 0.0261 0.8854 1.2200 0.199 Uiso 1 1 calc DR U . . .
 
loop_
 _atom_site_aniso_label
 _atom_site_aniso_U_11
 _atom_site_aniso_U_22
 _atom_site_aniso_U_33
 _atom_site_aniso_U_23
 _atom_site_aniso_U_13
 _atom_site_aniso_U_12
Ru1 0.00877(18) 0.01057(17) 0.01134(19) -0.00164(13) -0.00396(14) 0.00002(13)
Cl1 0.0140(6) 0.0164(5) 0.0193(6) -0.0062(5) -0.0046(5) 0.0010(4)
N1 0.014(2) 0.016(2) 0.015(2) -0.0026(17) -0.0021(17) -0.0032(16)
N2 0.015(2) 0.0150(19) 0.014(2) -0.0033(16) -0.0040(17) -0.0027(16)
N3 0.0070(19) 0.019(2) 0.017(2) -0.0037(17) 0.0002(16) -0.0002(16)
N4 0.015(2) 0.018(2) 0.018(2) -0.0079(17) -0.0019(17) -0.0024(17)
N5 0.019(2) 0.020(2) 0.015(2) -0.0032(17) -0.0031(18) -0.0025(17)
N6 0.016(2) 0.016(2) 0.015(2) -0.0021(16) -0.0043(17) -0.0041(16)
C1 0.014(2) 0.016(2) 0.016(3) -0.0025(19) -0.001(2) -0.0014(18)
C2 0.017(3) 0.013(2) 0.018(3) -0.0009(19) -0.001(2) -0.0039(19)
C3 0.015(3) 0.020(2) 0.018(3) 0.000(2) -0.005(2) -0.0028(19)
C4 0.011(2) 0.023(3) 0.016(3) -0.003(2) -0.007(2) -0.0031(19)
C5 0.019(3) 0.019(2) 0.024(3) -0.001(2) -0.005(2) 0.003(2)
C6 0.024(3) 0.029(3) 0.028(3) -0.014(2) -0.005(2) 0.007(2)
C7 0.028(3) 0.019(2) 0.023(3) -0.009(2) -0.005(2) -0.001(2)
C8 0.023(3) 0.020(2) 0.016(3) -0.001(2) -0.005(2) 0.000(2)
C9 0.020(3) 0.023(3) 0.018(3) 0.001(2) 0.000(2) -0.003(2)
C10 0.016(3) 0.012(2) 0.025(3) 0.002(2) -0.003(2) -0.0029(19)
N7 0.015(2) 0.0142(19) 0.018(2) -0.0030(17) -0.0045(17) -0.0007(16)
N8 0.018(2) 0.021(2) 0.018(2) -0.0037(18) -0.0077(18) -0.0009(17)
C21 0.023(3) 0.014(2) 0.020(3) -0.003(2) -0.008(2) -0.002(2)
C22 0.023(3) 0.019(2) 0.021(3) 0.000(2) -0.010(2) 0.003(2)
C23 0.014(2) 0.019(2) 0.016(2) -0.003(2) -0.005(2) -0.0025(19)
C24 0.028(3) 0.030(3) 0.029(3) -0.009(3) -0.016(3) 0.000(2)
P1 0.0091(6) 0.0142(6) 0.0136(6) -0.0030(5) -0.0044(5) -0.0002(4)
C31 0.013(2) 0.013(2) 0.015(2) -0.0008(18) -0.0023(19) -0.0013(18)
C32 0.021(3) 0.018(2) 0.021(3) -0.002(2) -0.008(2) -0.002(2)
C33 0.032(3) 0.023(3) 0.022(3) -0.006(2) -0.009(2) -0.003(2)
C34 0.039(4) 0.030(3) 0.020(3) -0.014(2) -0.010(3) 0.013(3)
C35 0.026(3) 0.041(3) 0.017(3) -0.005(2) -0.004(2) 0.009(3)
C36 0.020(3) 0.028(3) 0.024(3) -0.007(2) -0.009(2) 0.002(2)
C41 0.010(2) 0.015(2) 0.018(3) -0.0025(19) -0.0040(19) -0.0030(18)
C42 0.020(3) 0.023(3) 0.019(3) -0.004(2) -0.004(2) 0.003(2)
C43 0.037(4) 0.023(3) 0.022(3) 0.003(2) -0.007(3) 0.004(2)
C44 0.031(3) 0.017(3) 0.033(3) -0.002(2) -0.005(3) 0.000(2)
C45 0.024(3) 0.018(3) 0.027(3) -0.008(2) 0.001(2) -0.001(2)
C46 0.018(3) 0.019(2) 0.021(3) -0.004(2) -0.001(2) -0.003(2)
C51 0.008(2) 0.027(3) 0.017(3) -0.008(2) -0.0032(19) 0.0010(19)
C52 0.012(3) 0.034(3) 0.024(3) -0.006(2) -0.001(2) -0.002(2)
C53 0.017(3) 0.055(4) 0.020(3) -0.004(3) -0.004(2) 0.008(3)
C54 0.021(3) 0.058(3) 0.035(3) -0.019(3) -0.015(2) 0.000(2)
C55 0.025(4) 0.052(4) 0.084(6) -0.038(4) -0.023(4) -0.005(3)
C56 0.022(3) 0.033(3) 0.047(4) -0.015(3) -0.013(3) 0.000(2)
Cl2 0.0233(7) 0.0308(7) 0.0287(8) -0.0022(6) -0.0065(6) -0.0100(6)
C101 0.039(4) 0.054(4) 0.045(4) -0.016(4) -0.008(3) -0.010(3)
O1 0.036(3) 0.127(6) 0.086(5) -0.082(5) -0.020(3) 0.012(3)
 
_geom_special_details
;
 All esds (except the esd in the dihedral angle between two l.s. planes)
 are estimated using the full covariance matrix.  The cell esds are taken
 into account individually in the estimation of esds in distances, angles
 and torsion angles; correlations between esds in cell parameters are only
 used when they are defined by crystal symmetry.  An approximate (isotropic)
 treatment of cell esds is used for estimating esds involving l.s. planes.
;
 
loop_
 _geom_bond_atom_site_label_1
 _geom_bond_atom_site_label_2
 _geom_bond_distance
 _geom_bond_site_symmetry_2
 _geom_bond_publ_flag
Ru1 N1 2.056(4) . ?
Ru1 N3 2.060(4) . ?
Ru1 N7 2.076(4) . ?
Ru1 N5 2.103(4) . ?
Ru1 P1 2.3063(13) . ?
Ru1 Cl1 2.3980(13) . ?
N1 C2 1.333(6) . ?
N1 N2 1.365(6) . ?
N2 C4 1.356(6) . ?
N2 C1 1.442(6) . ?
N3 C5 1.337(7) . ?
N3 N4 1.361(6) . ?
N4 C7 1.358(7) . ?
N4 C1 1.456(6) . ?
N5 C8 1.332(7) . ?
N5 N6 1.350(6) . ?
N6 C10 1.361(6) . ?
N6 C1 1.444(6) . ?
C1 H1 1.0000 . ?
C2 C3 1.398(7) . ?
C2 H2 0.9500 . ?
C3 C4 1.371(7) . ?
C3 H3 0.9500 . ?
C4 H4 0.9500 . ?
C5 C6 1.394(8) . ?
C5 H5 0.9500 . ?
C6 C7 1.368(8) . ?
C6 H6 0.9500 . ?
C7 H7 0.9500 . ?
C8 C9 1.400(8) . ?
C8 H8 0.9500 . ?
C9 C10 1.366(8) . ?
C9 H9 0.9500 . ?
C10 H10 0.9500 . ?
N7 C23 1.326(7) . ?
N7 C21 1.382(6) . ?
N8 C23 1.338(6) . ?
N8 C22 1.371(7) . ?
N8 C24 1.446(7) . ?
C21 C22 1.358(7) . ?
C21 H21 0.9500 . ?
C22 H22 0.9500 . ?
C23 H23 0.9500 . ?
C24 H24A 0.9800 . ?
C24 H24B 0.9800 . ?
C24 H24C 0.9800 . ?
P1 C51 1.831(5) . ?
P1 C31 1.842(5) . ?
P1 C41 1.845(5) . ?
C31 C36 1.390(7) . ?
C31 C32 1.398(7) . ?
C32 C33 1.381(8) . ?
C32 H32 0.9500 . ?
C33 C34 1.383(9) . ?
C33 H33 0.9500 . ?
C34 C35 1.371(9) . ?
C34 H34 0.9500 . ?
C35 C36 1.397(8) . ?
C35 H35 0.9500 . ?
C36 H36 0.9500 . ?
C41 C42 1.381(7) . ?
C41 C46 1.392(7) . ?
C42 C43 1.399(7) . ?
C42 H42 0.9500 . ?
C43 C44 1.377(9) . ?
C43 H43 0.9500 . ?
C44 C45 1.381(8) . ?
C44 H44 0.9500 . ?
C45 C46 1.404(7) . ?
C45 H45 0.9500 . ?
C46 H46 0.9500 . ?
C51 C56 1.386(8) . ?
C51 C52 1.396(7) . ?
C52 C53 1.379(8) . ?
C52 H52 0.9500 . ?
C53 C54 1.361(10) . ?
C53 H53 0.9500 . ?
C54 C55 1.377(10) . ?
C54 H54 0.9500 . ?
C55 C56 1.383(9) . ?
C55 H55 0.9500 . ?
C56 H56 0.9500 . ?
C101 O1 1.376(8) . ?
C101 H10A 0.9800 . ?
C101 H10B 0.9800 . ?
C101 H10C 0.9800 . ?
O1 H1A 0.8400 . ?
C201 O2 1.420(13) . ?
C201 H20A 0.9800 . ?
C201 H20B 0.9800 . ?
C201 H20C 0.9800 . ?
O2 H2A 0.8400 . ?
 
loop_
 _geom_angle_atom_site_label_1
 _geom_angle_atom_site_label_2
 _geom_angle_atom_site_label_3
 _geom_angle
 _geom_angle_site_symmetry_1
 _geom_angle_site_symmetry_3
 _geom_angle_publ_flag
N1 Ru1 N3 87.66(17) . . ?
N1 Ru1 N7 172.00(17) . . ?
N3 Ru1 N7 93.57(17) . . ?
N1 Ru1 N5 84.36(17) . . ?
N3 Ru1 N5 84.23(17) . . ?
N7 Ru1 N5 87.90(17) . . ?
N1 Ru1 P1 93.67(12) . . ?
N3 Ru1 P1 93.45(12) . . ?
N7 Ru1 P1 94.14(12) . . ?
N5 Ru1 P1 177.01(13) . . ?
N1 Ru1 Cl1 88.90(12) . . ?
N3 Ru1 Cl1 170.37(12) . . ?
N7 Ru1 Cl1 88.62(12) . . ?
N5 Ru1 Cl1 86.48(13) . . ?
P1 Ru1 Cl1 95.74(5) . . ?
C2 N1 N2 104.7(4) . . ?
C2 N1 Ru1 137.3(4) . . ?
N2 N1 Ru1 117.5(3) . . ?
C4 N2 N1 111.8(4) . . ?
C4 N2 C1 127.7(4) . . ?
N1 N2 C1 120.0(4) . . ?
C5 N3 N4 103.8(4) . . ?
C5 N3 Ru1 138.7(4) . . ?
N4 N3 Ru1 117.4(3) . . ?
C7 N4 N3 112.9(4) . . ?
C7 N4 C1 127.2(5) . . ?
N3 N4 C1 119.8(4) . . ?
C8 N5 N6 104.8(4) . . ?
C8 N5 Ru1 137.2(4) . . ?
N6 N5 Ru1 117.9(3) . . ?
N5 N6 C10 112.0(4) . . ?
N5 N6 C1 118.9(4) . . ?
C10 N6 C1 128.9(4) . . ?
N2 C1 N6 110.3(4) . . ?
N2 C1 N4 110.2(4) . . ?
N6 C1 N4 109.8(4) . . ?
N2 C1 H1 108.8 . . ?
N6 C1 H1 108.8 . . ?
N4 C1 H1 108.8 . . ?
N1 C2 C3 111.2(4) . . ?
N1 C2 H2 124.4 . . ?
C3 C2 H2 124.4 . . ?
C4 C3 C2 105.7(4) . . ?
C4 C3 H3 127.1 . . ?
C2 C3 H3 127.1 . . ?
N2 C4 C3 106.5(4) . . ?
N2 C4 H4 126.7 . . ?
C3 C4 H4 126.7 . . ?
N3 C5 C6 111.5(5) . . ?
N3 C5 H5 124.3 . . ?
C6 C5 H5 124.3 . . ?
C7 C6 C5 106.2(5) . . ?
C7 C6 H6 126.9 . . ?
C5 C6 H6 126.9 . . ?
N4 C7 C6 105.7(5) . . ?
N4 C7 H7 127.2 . . ?
C6 C7 H7 127.2 . . ?
N5 C8 C9 111.2(5) . . ?
N5 C8 H8 124.4 . . ?
C9 C8 H8 124.4 . . ?
C10 C9 C8 105.5(5) . . ?
C10 C9 H9 127.2 . . ?
C8 C9 H9 127.2 . . ?
N6 C10 C9 106.4(5) . . ?
N6 C10 H10 126.8 . . ?
C9 C10 H10 126.8 . . ?
C23 N7 C21 105.9(4) . . ?
C23 N7 Ru1 126.1(3) . . ?
C21 N7 Ru1 128.0(3) . . ?
C23 N8 C22 107.7(4) . . ?
C23 N8 C24 126.1(5) . . ?
C22 N8 C24 126.2(4) . . ?
C22 C21 N7 109.1(5) . . ?
C22 C21 H21 125.5 . . ?
N7 C21 H21 125.5 . . ?
C21 C22 N8 106.4(4) . . ?
C21 C22 H22 126.8 . . ?
N8 C22 H22 126.8 . . ?
N7 C23 N8 111.0(4) . . ?
N7 C23 H23 124.5 . . ?
N8 C23 H23 124.5 . . ?
N8 C24 H24A 109.5 . . ?
N8 C24 H24B 109.5 . . ?
H24A C24 H24B 109.5 . . ?
N8 C24 H24C 109.5 . . ?
H24A C24 H24C 109.5 . . ?
H24B C24 H24C 109.5 . . ?
C51 P1 C31 101.9(2) . . ?
C51 P1 C41 101.6(2) . . ?
C31 P1 C41 102.8(2) . . ?
C51 P1 Ru1 116.89(17) . . ?
C31 P1 Ru1 113.72(16) . . ?
C41 P1 Ru1 117.76(17) . . ?
C36 C31 C32 118.4(5) . . ?
C36 C31 P1 122.2(4) . . ?
C32 C31 P1 119.4(4) . . ?
C33 C32 C31 120.4(5) . . ?
C33 C32 H32 119.8 . . ?
C31 C32 H32 119.8 . . ?
C32 C33 C34 120.7(5) . . ?
C32 C33 H33 119.7 . . ?
C34 C33 H33 119.7 . . ?
C35 C34 C33 119.8(5) . . ?
C35 C34 H34 120.1 . . ?
C33 C34 H34 120.1 . . ?
C34 C35 C36 120.0(6) . . ?
C34 C35 H35 120.0 . . ?
C36 C35 H35 120.0 . . ?
C31 C36 C35 120.7(5) . . ?
C31 C36 H36 119.6 . . ?
C35 C36 H36 119.6 . . ?
C42 C41 C46 119.5(5) . . ?
C42 C41 P1 122.1(4) . . ?
C46 C41 P1 118.2(4) . . ?
C41 C42 C43 120.3(5) . . ?
C41 C42 H42 119.8 . . ?
C43 C42 H42 119.8 . . ?
C44 C43 C42 120.1(5) . . ?
C44 C43 H43 119.9 . . ?
C42 C43 H43 119.9 . . ?
C43 C44 C45 120.1(5) . . ?
C43 C44 H44 120.0 . . ?
C45 C44 H44 120.0 . . ?
C44 C45 C46 120.0(5) . . ?
C44 C45 H45 120.0 . . ?
C46 C45 H45 120.0 . . ?
C41 C46 C45 119.9(5) . . ?
C41 C46 H46 120.1 . . ?
C45 C46 H46 120.1 . . ?
C56 C51 C52 117.3(5) . . ?
C56 C51 P1 123.8(4) . . ?
C52 C51 P1 118.9(4) . . ?
C53 C52 C51 120.9(6) . . ?
C53 C52 H52 119.5 . . ?
C51 C52 H52 119.5 . . ?
C54 C53 C52 121.0(6) . . ?
C54 C53 H53 119.5 . . ?
C52 C53 H53 119.5 . . ?
C53 C54 C55 119.1(6) . . ?
C53 C54 H54 120.5 . . ?
C55 C54 H54 120.5 . . ?
C54 C55 C56 120.5(6) . . ?
C54 C55 H55 119.7 . . ?
C56 C55 H55 119.7 . . ?
C55 C56 C51 121.1(6) . . ?
C55 C56 H56 119.4 . . ?
C51 C56 H56 119.4 . . ?
O1 C101 H10A 109.5 . . ?
O1 C101 H10B 109.5 . . ?
H10A C101 H10B 109.5 . . ?
O1 C101 H10C 109.5 . . ?
H10A C101 H10C 109.5 . . ?
H10B C101 H10C 109.5 . . ?
C101 O1 H1A 109.5 . . ?
O2 C201 H20A 109.5 . . ?
O2 C201 H20B 109.5 . . ?
H20A C201 H20B 109.5 . . ?
O2 C201 H20C 109.5 . . ?
H20A C201 H20C 109.5 . . ?
H20B C201 H20C 109.5 . . ?
C201 O2 H2A 109.5 . . ?
 
loop_
 _geom_hbond_atom_site_label_D 
 _geom_hbond_atom_site_label_H 
 _geom_hbond_atom_site_label_A 
 _geom_hbond_distance_DH 
 _geom_hbond_distance_HA 
 _geom_hbond_distance_DA 
 _geom_hbond_angle_DHA 
 _geom_hbond_site_symmetry_A 
C1 H1 Cl2  1.00 2.44 3.377(5) 154.9 .
C4 H4 Cl2  0.95 2.89 3.593(5) 131.6 .
C7 H7 O1  0.95 2.28 3.135(8) 149.4 2_676
C9 H9 Cl2  0.95 2.67 3.575(6) 159.7 2_776
C22 H22 Cl2  0.95 2.92 3.850(5) 166.4 2_676
C23 H23 Cl1  0.95 2.64 3.524(5) 154.2 2_666
C32 H32 N1  0.95 2.53 3.360(7) 145.7 .
C46 H46 Cl1  0.95 2.75 3.311(5) 118.7 .
O1 H1A Cl2  0.84 2.34 3.068(6) 144.8 2_676
O2 H2A Cl2  0.84 2.48 3.273(10) 157.5 2_677
 
_refine_diff_density_max    1.972
_refine_diff_density_min   -1.232
_refine_diff_density_rms    0.142

_shelx_res_file
;

    p-1_a.res created by SHELXL-2014/7


TITL p-1_a.res in P-1
CELL  0.71073  10.1428  13.2743  13.9235   72.776   77.299   85.255
ZERR    2.000   0.0008   0.0011   0.0011    0.002    0.002    0.003
LATT 1
SFAC C  H  Cl N  P  Ru O
UNIT 68  78  4  16  2  2  4
OMIT -3 54

omit 4 0 9
omit 2 -3 2
omit 5 8 3
omit 2 0 5
htab
l.s. 16
ACTA
BOND $H
FMAP 2
PLAN 20
size 0.16 0.13 0.10
TEMP -173
eqiv $1 1-x, 2-y, 2-z
dfix 2.45 h2a cl2_$1
isor .005 c54

REM Instructions for potential hydrogen bonds
HTAB C1 Cl2
HTAB C4 Cl2
EQIV $2 -x+1, -y+2, -z+1
HTAB C7 O1_$2
EQIV $3 -x+2, -y+2, -z+1
HTAB C9 Cl2_$3
HTAB C22 Cl2_$2
EQIV $4 -x+1, -y+1, -z+1
HTAB C23 Cl1_$4
HTAB C32 N1
HTAB C46 Cl1
HTAB O1 Cl2_$2
HTAB O2 Cl2_$1
WGHT    0.000000   12.960800
FVAR       0.40965
RU1   6    0.500834    0.693404    0.641397    11.00000    0.00877    0.01057 =
         0.01134   -0.00164   -0.00396    0.00002
CL1   3    0.615123    0.565935    0.559338    11.00000    0.01405    0.01643 =
         0.01933   -0.00624   -0.00461    0.00099
N1    4    0.625947    0.649444    0.745276    11.00000    0.01369    0.01636 =
         0.01537   -0.00265   -0.00208   -0.00317
N2    4    0.689310    0.727668    0.761977    11.00000    0.01499    0.01497 =
         0.01423   -0.00329   -0.00396   -0.00268
N3    4    0.432670    0.816426    0.702405    11.00000    0.00699    0.01858 =
         0.01664   -0.00366    0.00020   -0.00022
N4    4    0.525063    0.865165    0.730143    11.00000    0.01548    0.01812 =
         0.01778   -0.00793   -0.00185   -0.00243
N5    4    0.657048    0.796475    0.551450    11.00000    0.01926    0.01965 =
         0.01451   -0.00322   -0.00309   -0.00245
N6    4    0.713027    0.852879    0.597976    11.00000    0.01588    0.01609 =
         0.01548   -0.00209   -0.00434   -0.00415
C1    1    0.667704    0.836321    0.707242    11.00000    0.01413    0.01552 =
         0.01614   -0.00246   -0.00150   -0.00137
AFIX  13
H1    2    0.720720    0.882172    0.729808    11.00000   -1.20000
AFIX   0
C2    1    0.677670    0.560134    0.798389    11.00000    0.01658    0.01344 =
         0.01750   -0.00093   -0.00129   -0.00388
AFIX  43
H2    2    0.652732    0.491542    0.801795    11.00000   -1.20000
AFIX   0
C3    1    0.773424    0.580529    0.848451    11.00000    0.01485    0.01978 =
         0.01767   -0.00028   -0.00550   -0.00280
AFIX  43
H3    2    0.823081    0.530180    0.891713    11.00000   -1.20000
AFIX   0
C4    1    0.780792    0.688213    0.822171    11.00000    0.01126    0.02343 =
         0.01644   -0.00339   -0.00681   -0.00313
AFIX  43
H4    2    0.838631    0.727502    0.842192    11.00000   -1.20000
AFIX   0
C5    1    0.316065    0.865905    0.728709    11.00000    0.01924    0.01894 =
         0.02354   -0.00130   -0.00528    0.00293
AFIX  43
H5    2    0.231299    0.849382    0.719271    11.00000   -1.20000
AFIX   0
C6    1    0.334525    0.944799    0.771731    11.00000    0.02380    0.02859 =
         0.02798   -0.01353   -0.00542    0.00719
AFIX  43
H6    2    0.266988    0.990545    0.795942    11.00000   -1.20000
AFIX   0
C7    1    0.469429    0.943072    0.772060    11.00000    0.02819    0.01855 =
         0.02350   -0.00905   -0.00510   -0.00087
AFIX  43
H7    2    0.514797    0.987196    0.796525    11.00000   -1.20000
AFIX   0
C8    1    0.725430    0.822920    0.454472    11.00000    0.02307    0.02014 =
         0.01606   -0.00142   -0.00540    0.00044
AFIX  43
H8    2    0.708651    0.795630    0.402539    11.00000   -1.20000
AFIX   0
C9    1    0.825206    0.896146    0.439086    11.00000    0.01993    0.02258 =
         0.01774    0.00146   -0.00026   -0.00330
AFIX  43
H9    2    0.886842    0.927069    0.376927    11.00000   -1.20000
AFIX   0
C10   1    0.815334    0.913800    0.532210    11.00000    0.01612    0.01165 =
         0.02482    0.00206   -0.00262   -0.00285
AFIX  43
H10   2    0.869232    0.959562    0.547961    11.00000   -1.20000
AFIX   0
N7    4    0.398006    0.747638    0.521748    11.00000    0.01534    0.01425 =
         0.01805   -0.00303   -0.00446   -0.00065
N8    4    0.287576    0.747908    0.402551    11.00000    0.01817    0.02112 =
         0.01778   -0.00372   -0.00774   -0.00095
C21   1    0.355462    0.849667    0.479344    11.00000    0.02282    0.01378 =
         0.02026   -0.00316   -0.00849   -0.00196
AFIX  43
H21   2    0.371695    0.909746    0.498582    11.00000   -1.20000
AFIX   0
C22   1    0.286753    0.850218    0.405790    11.00000    0.02270    0.01862 =
         0.02070   -0.00006   -0.01024    0.00289
AFIX  43
H22   2    0.246149    0.909693    0.364704    11.00000   -1.20000
AFIX   0
C23   1    0.355011    0.689006    0.472916    11.00000    0.01420    0.01925 =
         0.01569   -0.00285   -0.00473   -0.00250
AFIX  43
H23   2    0.370071    0.615011    0.486119    11.00000   -1.20000
AFIX   0
C24   1    0.226137    0.710178    0.335584    11.00000    0.02807    0.03049 =
         0.02914   -0.00884   -0.01620   -0.00015
AFIX 137
H24A  2    0.241571    0.633836    0.349204    11.00000   -1.50000
H24B  2    0.266474    0.745512    0.263812    11.00000   -1.50000
H24C  2    0.128740    0.725621    0.348365    11.00000   -1.50000
AFIX   0
P1    5    0.330135    0.583513    0.747189    11.00000    0.00914    0.01419 =
         0.01359   -0.00303   -0.00439   -0.00019
C31   1    0.254318    0.619487    0.865799    11.00000    0.01308    0.01350 =
         0.01461   -0.00083   -0.00228   -0.00128
C32   1    0.338094    0.650119    0.919238    11.00000    0.02117    0.01774 =
         0.02060   -0.00243   -0.00843   -0.00204
AFIX  43
H32   2    0.433420    0.648585    0.896161    11.00000   -1.20000
AFIX   0
C33   1    0.283100    0.682576    1.005333    11.00000    0.03183    0.02279 =
         0.02236   -0.00567   -0.00931   -0.00273
AFIX  43
H33   2    0.340992    0.703149    1.041073    11.00000   -1.20000
AFIX   0
C34   1    0.144597    0.685443    1.040072    11.00000    0.03888    0.02977 =
         0.02019   -0.01446   -0.01049    0.01278
AFIX  43
H34   2    0.107546    0.709460    1.098434    11.00000   -1.20000
AFIX   0
C35   1    0.060916    0.653531    0.990053    11.00000    0.02638    0.04055 =
         0.01740   -0.00476   -0.00415    0.00935
AFIX  43
H35   2   -0.034143    0.653585    1.014854    11.00000   -1.20000
AFIX   0
C36   1    0.115407    0.620927    0.902604    11.00000    0.02004    0.02783 =
         0.02434   -0.00698   -0.00876    0.00216
AFIX  43
H36   2    0.056856    0.599500    0.867905    11.00000   -1.20000
AFIX   0
C41   1    0.372235    0.442174    0.795764    11.00000    0.01039    0.01526 =
         0.01806   -0.00245   -0.00395   -0.00305
C42   1    0.362299    0.392198    0.899227    11.00000    0.02019    0.02303 =
         0.01927   -0.00410   -0.00392    0.00343
AFIX  43
H42   2    0.338357    0.431796    0.947460    11.00000   -1.20000
AFIX   0
C43   1    0.387311    0.283559    0.933367    11.00000    0.03674    0.02269 =
         0.02165    0.00331   -0.00735    0.00386
AFIX  43
H43   2    0.381440    0.249787    1.004565    11.00000   -1.20000
AFIX   0
C44   1    0.420427    0.225451    0.863997    11.00000    0.03115    0.01674 =
         0.03256   -0.00196   -0.00492    0.00014
AFIX  43
H44   2    0.435010    0.151382    0.887578    11.00000   -1.20000
AFIX   0
C45   1    0.432464    0.274695    0.760221    11.00000    0.02359    0.01822 =
         0.02731   -0.00785    0.00125   -0.00138
AFIX  43
H45   2    0.456700    0.234681    0.712366    11.00000   -1.20000
AFIX   0
C46   1    0.408884    0.383918    0.725413    11.00000    0.01825    0.01949 =
         0.02127   -0.00361   -0.00090   -0.00330
AFIX  43
H46   2    0.417930    0.417978    0.653979    11.00000   -1.20000
AFIX   0
C51   1    0.181102    0.578221    0.694819    11.00000    0.00830    0.02712 =
         0.01693   -0.00762   -0.00317    0.00100
C52   1    0.118555    0.672639    0.649310    11.00000    0.01231    0.03370 =
         0.02386   -0.00605   -0.00086   -0.00250
AFIX  43
H52   2    0.150528    0.737674    0.649934    11.00000   -1.20000
AFIX   0
C53   1    0.011001    0.672811    0.603465    11.00000    0.01678    0.05458 =
         0.01985   -0.00412   -0.00410    0.00786
AFIX  43
H53   2   -0.029400    0.738032    0.572337    11.00000   -1.20000
AFIX   0
C54   1   -0.038152    0.580989    0.602126    11.00000    0.02091    0.05782 =
         0.03472   -0.01865   -0.01532    0.00039
AFIX  43
H54   2   -0.111249    0.581901    0.569328    11.00000   -1.20000
AFIX   0
C55   1    0.019547    0.486745    0.648976    11.00000    0.02528    0.05225 =
         0.08366   -0.03767   -0.02333   -0.00544
AFIX  43
H55   2   -0.015151    0.422170    0.649640    11.00000   -1.20000
AFIX   0
C56   1    0.127636    0.485381    0.695074    11.00000    0.02227    0.03324 =
         0.04684   -0.01499   -0.01345    0.00002
AFIX  43
H56   2    0.165864    0.419671    0.727460    11.00000   -1.20000
AFIX   0
CL2   3    0.926218    0.943532    0.757503    11.00000    0.02332    0.03079 =
         0.02874   -0.00217   -0.00646   -0.01001

dfix 1.43 C101 O1 c201 o2
simu .01 c101 o1

C101  1    0.314382    0.947324    0.039444    11.00000    0.03895    0.05413 =
         0.04473   -0.01639   -0.00769   -0.00985
AFIX 137
H10A  2    0.276284    0.877334    0.074982    11.00000   -1.50000
H10B  2    0.401105    0.940202   -0.006034    11.00000   -1.50000
H10C  2    0.251797    0.990677   -0.001291    11.00000   -1.50000
AFIX   0
O1    7    0.333986    0.994727    0.110601    11.00000    0.03600    0.12750 =
         0.08557   -0.08169   -0.01970    0.01245
AFIX 147
H1A   2    0.267883    0.982737    0.160550    11.00000   -1.50000
AFIX   0

simu .01 c201 o2
dfix 2.06 h20a h2a

C201  1   -0.055840    0.900380    1.108132    11.00000    0.17149
AFIX 137
H20A  2   -0.058926    0.976013    1.101817    11.00000   -1.50000
H20B  2   -0.146523    0.877151    1.111833    11.00000   -1.50000
H20C  2    0.006127    0.887131    1.048196    11.00000   -1.50000
AFIX   0
O2    7   -0.009768    0.843655    1.198753    11.00000    0.13245
AFIX 147
H2A   2    0.026104    0.885424    1.220029    11.00000   -1.50000

AFIX   0
HKLF 4

REM  p-1_a.res in P-1
REM R1 =  0.0628 for    6554 Fo > 4sig(Fo)  and  0.0843 for all    7585 data
REM    428 parameters refined using     17 restraints

END

WGHT      0.0000     12.9607

REM Instructions for potential hydrogen bonds
HTAB C1 Cl2
HTAB C4 Cl2
HTAB C7 O1_$2
HTAB C9 Cl2_$3
HTAB C22 Cl2_$2
HTAB C23 Cl1_$4
HTAB C32 N1
HTAB C46 Cl1
HTAB O1 Cl2_$2
HTAB O2 Cl2_$1

REM Highest difference peak  1.972,  deepest hole -1.232,  1-sigma level  0.142
Q1    1  -0.1026  0.8392  1.1673  11.00000  0.05    1.97
Q2    1  -0.0369  1.0244  1.0665  11.00000  0.05    1.28
Q3    1  -0.0943  0.6652  0.6797  11.00000  0.05    1.17
Q4    1   0.0827  0.7177  0.6090  11.00000  0.05    1.08
Q5    1   0.5428  0.7132  0.6720  11.00000  0.05    1.02
Q6    1   0.4559  0.6629  0.6135  11.00000  0.05    0.83
Q7    1   0.5665  0.6795  0.5958  11.00000  0.05    0.82
Q8    1   0.4393  0.7040  0.6901  11.00000  0.05    0.79
Q9    1   0.5724  0.6674  0.6200  11.00000  0.05    0.77
Q10   1   0.3612  1.0182 -0.0374  11.00000  0.05    0.73
Q11   1   0.9567  0.9061  0.7169  11.00000  0.05    0.72
Q12   1   0.3051  0.9335  0.1369  11.00000  0.05    0.70
Q13   1   0.5014  0.6260  0.6913  11.00000  0.05    0.69
Q14   1  -0.0516  0.8993  1.1685  11.00000  0.05    0.67
Q15   1   0.5148  0.7785  0.7761  11.00000  0.05    0.64
Q16   1   0.2296  0.5971  0.7305  11.00000  0.05    0.63
Q17   1   0.3666  0.5014  0.7732  11.00000  0.05    0.61
Q18   1   0.7554  0.5828  0.7814  11.00000  0.05    0.57
Q19   1   0.3498  0.6467  0.7207  11.00000  0.05    0.55
Q20   1   0.1981  0.9788  0.0260  11.00000  0.05    0.53
;
_shelx_res_checksum   52881

_shelx_hkl_file
;
   1   0   0 4697.83  181.08
  -2   0   0   51.49    2.50
  -2   0   0   48.60    3.70
  -2   0   0   49.40    2.70
  -2   0   0   51.69    3.40
   2   0   0   46.70    3.30
   2   0   0   47.50    3.80
   2   0   0   54.19   21.20
   2   0   0   49.99    2.70
   2   0   0   47.00    2.40
  -3   0   0 1203.88   42.40
  -3   0   0 1175.38   42.00
  -3   0   0 1251.67   41.10
  -3   0   0 1195.28   41.40
   3   0   0 1286.97   93.59
   3   0   0 1219.88   42.10
   3   0   0 1106.49   42.10
   3   0   0 1246.58   41.50
   3   0   0 1225.78   41.00
  -4   0   0    8.90    3.60
  -4   0   0   15.10    2.60
  -4   0   0   -1.70   12.40
  -4   0   0   10.20    1.90
   4   0   0   13.40    2.00
   4   0   0    2.80   18.40
   4   0   0   13.80    2.10
   4   0   0   12.90    3.50
  -5   0   0  807.52   31.20
  -5   0   0  847.42   96.09
  -5   0   0  825.62   29.10
   5   0   0  831.02   29.70
   5   0   0  784.42   28.80
   5   0   0  839.82   30.90
   5   0   0  840.12   93.39
  -6   0   0 1012.70   35.30
  -6   0   0  958.60  114.49
  -6   0   0  955.60   37.80
   6   0   0  940.41  112.29
   6   0   0 1003.30   37.40
   6   0   0 1025.40   36.00
  -7   0   0  736.63   27.90
  -7   0   0  738.83   31.00
  -7   0   0  909.51  114.79
   7   0   0  727.93   30.30
   7   0   0  768.42   28.60
   7   0   0  982.70  118.09
  -8   0   0  192.48    9.30
  -8   0   0  172.88   13.30
  -8   0   0  134.99   78.89
   8   0   0  201.68   10.00
   8   0   0  189.48   12.50
   8   0   0  249.68   80.79
  -9   0   0  340.27  108.19
  -9   0   0  200.78   10.10
  -9   0   0  205.08   14.40
   9   0   0  270.87   82.29
   9   0   0  218.28   13.60
 -10   0   0  194.38  105.89
 -10   0   0  238.28   11.40
 -10   0   0  242.78   16.10
  10   0   0  229.38   15.10
  10   0   0  284.67   89.39
 -11   0   0  219.68   15.90
 -11   0   0    8.00   94.79
 -11   0   0  222.68   11.00
  11   0   0  218.68   14.80
  11   0   0  194.08   94.79
 -12   0   0  181.78   15.40
  12   0   0  181.28   13.90
  12   0   0   98.39  102.19
  12  -1   0   77.59   87.69
  12  -1   0   24.50    5.60
  12  -1   0   22.30    5.90
 -12   1   0   21.50    8.70
 -12   1   0   82.09  109.59
  11  -1   0  205.48   83.59
  11  -1   0  152.08   12.10
  11  -1   0  151.88    9.50
 -11   1   0  125.49  104.49
 -11   1   0  126.99   13.10
  10  -1   0  173.98   10.00
  10  -1   0  157.98   11.80
  10  -1   0  115.89   66.79
 -10   1   0  156.28   13.80
   9  -1   0   10.90    5.30
   9  -1   0   12.40    3.50
   9  -1   0  -46.90   33.00
  -9   1   0    8.80    6.20
  -9   1   0   40.70   50.99
   8  -1   0  481.05   19.50
   8  -1   0  456.35   21.00
   8  -1   0  513.15   94.49
  -8   1   0  411.76   21.80
   7  -1   0  111.99    8.40
   7  -1   0   87.39   39.20
   7  -1   0   84.99    6.10
  -7   1   0   76.29    4.90
   6  -1   0    4.70    2.20
   6  -1   0    2.50    3.50
   6  -1   0    3.10   22.20
  -6   1   0    3.90    1.30
  -6   1   0    3.90    5.40
   5  -1   0  167.88    9.30
   5  -1   0  214.38   53.39
  -5   1   0  187.68   10.50
   4  -1   0    5.50    1.90
   4  -1   0    6.40    2.50
   4  -1   0   -3.00   20.30
  -4   1   0   18.10   18.30
  -4   1   0   12.30    4.20
   3  -1   0  193.08    8.40
   3  -1   0  192.68    8.60
   3  -1   0  220.48   41.40
   3  -1   0  215.88   10.20
  -3   1   0  177.48    8.30
  -3   1   0  215.68    9.70
  -3   1   0  177.98    8.50
  -3   1   0  239.88   50.69
   2  -1   0  344.07   12.30
   2  -1   0  323.37   12.30
   2  -1   0  337.57   12.70
   2  -1   0  345.87   39.00
  -2   1   0  338.27   38.80
  -2   1   0  301.47   12.20
  -2   1   0  331.57   12.80
  -2   1   0  316.17   12.30
   1  -1   0  194.28    7.50
   1  -1   0  193.98    7.40
   1  -1   0  201.28    7.30
   1  -1   0  188.18   20.40
  -1   1   0  202.18   20.90
  -1   1   0  196.28    7.40
  -1   1   0  188.38    7.40
  -1   1   0  189.08    7.10
   0  -1   0 1082.99   37.00
  -1  -1   0  351.96   12.40
  -1  -1   0  368.86   12.50
  -1  -1   0  341.87   12.30
  -1  -1   0  342.97   29.00
   1   1   0  350.46   28.40
   1   1   0  343.37   12.40
   1   1   0  354.26   12.40
   1   1   0  327.77   12.30
  -2  -1   0   31.20    2.90
  -2  -1   0   48.00   19.40
  -2  -1   0   32.10    3.70
  -2  -1   0   35.00    2.40
   2   1   0   38.90    3.20
   2   1   0   34.50    2.30
   2   1   0   53.09   18.70
  -3  -1   0  193.98    8.00
  -3  -1   0  192.58    8.90
  -3  -1   0  210.08   40.10
  -3  -1   0  192.78    9.00
   3   1   0  207.38    9.10
   3   1   0  182.98    7.80
   3   1   0  220.48   40.40
   3   1   0  183.98    8.80
  -4  -1   0  400.76   15.60
  -4  -1   0  413.06   65.89
  -4  -1   0  429.16   16.90
   4   1   0  436.26   16.90
   4   1   0  387.46   15.40
   4   1   0  413.46   59.09
  -5  -1   0  552.54   23.10
  -5  -1   0  637.64   80.49
   5   1   0  580.44   23.00
   5   1   0  683.63   84.79
  -6  -1   0  356.26   17.20
  -6  -1   0  391.46   15.30
  -6  -1   0  409.36   76.09
   6   1   0  371.06   17.10
   6   1   0  354.06   71.79
  -7  -1   0   61.69    4.80
  -7  -1   0   53.89    7.90
  -7  -1   0   84.09   51.89
   7   1   0   63.69    7.80
   7   1   0   12.30   35.80
  -8  -1   0  488.75   23.00
  -8  -1   0  528.95  117.39
  -8  -1   0  480.85   19.90
   8   1   0  499.85   22.70
   8   1   0  539.85   99.79
  -9  -1   0  -46.80   55.39
   9   1   0  -33.40   37.70
 -10  -1   0    7.10    2.50
 -10  -1   0    2.50    5.90
  10   1   0   41.70   54.49
  10   1   0    3.80    5.30
 -11  -1   0   41.60    5.00
 -11  -1   0   50.69    9.10
  11   1   0   85.69   84.39
  11   1   0   49.30    9.30
 -12  -1   0   38.30    9.60
 -12  -1   0    3.20  126.49
  12   1   0   44.10    9.20
  12   1   0   29.80   67.09
  12  -2   0   60.39    8.40
  11  -2   0    2.10    2.80
  11  -2   0   13.30   57.79
  11  -2   0   -0.70    4.80
 -11   2   0 -106.19   86.19
 -11   2   0    6.20    7.10
  10  -2   0  167.08   10.10
  10  -2   0  148.29   11.10
  10  -2   0   70.49   66.39
 -10   2   0  136.59   12.80
 -10   2   0  289.47  104.89
   9  -2   0   21.80   49.40
   9  -2   0   49.50    5.00
   9  -2   0   45.50    6.70
  -9   2   0  247.98   98.69
  -9   2   0   62.49   10.80
   8  -2   0  419.16   18.40
   8  -2   0  468.75   92.89
   8  -2   0  379.26   18.90
  -8   2   0  414.76   21.10
  -8   2   0  500.85  100.99
   7  -2   0  275.47   95.89
   7  -2   0  151.58    9.90
   7  -2   0  142.69    8.90
  -7   2   0  135.19   66.79
  -7   2   0  177.98   12.80
   6  -2   0  446.16   18.60
   6  -2   0  451.15   74.39
   6  -2   0  433.56   18.80
  -6   2   0  445.26   20.30
  -6   2   0  452.55   81.99
   5  -2   0  395.56   16.60
   5  -2   0  345.07   16.20
   5  -2   0  534.75   75.49
  -5   2   0  445.06   18.20
   4  -2   0  124.79    6.70
   4  -2   0  122.89    6.70
   4  -2   0  142.29   40.20
  -4   2   0  119.49    8.10
  -4   2   0  135.69   43.10
   3  -2   0  306.67   44.80
   3  -2   0  332.57   12.90
   3  -2   0  310.47   13.00
  -3   2   0  347.27   14.00
  -3   2   0  347.17   49.20
  -3   2   0  303.77   12.70
   2  -2   0 1070.29   70.59
   2  -2   0  986.00   34.50
   2  -2   0  998.20   34.80
   2  -2   0 1004.60   34.20
  -2   2   0  999.20   69.19
  -2   2   0  946.91   34.10
  -2   2   0 1045.90   34.80
  -2   2   0  902.61   34.50
   1  -2   0 3430.66  115.19
   1  -2   0 3502.15  137.09
  -1   2   0 3341.87  115.39
  -1   2   0 3694.83  139.49
  -1   2   0 3422.06  114.39
  -1   2   0 3373.06  114.59
  -1   2   0 3475.55  114.19
  -1   2   0 3320.17  115.19
   0  -2   0  866.01   28.50
   0  -2   0  838.22   28.50
   0  -2   0  826.62   28.00
   0   2   0  813.12   27.70
   0   2   0  772.72   28.00
   0   2   0  809.22   28.00
   0   2   0  797.92   28.30
  -1  -2   0  970.70   32.20
  -1  -2   0  932.91   53.29
  -1  -2   0  942.31   31.80
  -1  -2   0  928.21   32.10
   1   2   0  891.51   32.00
   1   2   0  960.50   53.19
   1   2   0  931.21   31.80
   1   2   0  895.71   32.00
  -2  -2   0 3391.26  112.99
  -2  -2   0 3438.86  159.58
  -2  -2   0 3344.57  112.69
  -2  -2   0 3380.56  112.79
   2   2   0 3314.87  112.69
   2   2   0 3320.57  157.68
   2   2   0 3458.65  112.89
   2   2   0 3243.58  112.79
  -3  -2   0  973.20   33.60
  -3  -2   0  948.01   80.99
  -3  -2   0  946.71   33.10
   3   2   0  877.01   32.80
   3   2   0  964.50   81.89
   3   2   0  927.51   33.40
  -4  -2   0 1828.82   63.89
  -4  -2   0 1878.21  134.79
  -4  -2   0 1775.02   64.49
   4   2   0 1956.10   64.69
   4   2   0 1864.51  133.09
  -5  -2   0  166.98    8.50
  -5  -2   0  175.78    9.80
  -5  -2   0  268.67   85.59
   5   2   0  227.18   55.49
   5   2   0  191.78   10.20
  -6  -2   0   33.80    6.40
  -6  -2   0   30.50    4.00
  -6  -2   0   23.00   33.90
   6   2   0   33.80    6.30
   6   2   0   -5.30   27.50
  -7  -2   0  131.49   54.89
  -7  -2   0  117.99    7.10
  -7  -2   0  104.79    9.30
   7   2   0  113.09    9.60
   7   2   0  162.28   68.69
  -8  -2   0   88.49    6.40
  -8  -2   0   74.29    8.90
  -8  -2   0  169.58   66.89
   8   2   0   88.89   49.70
   8   2   0   85.89    9.40
  -9  -2   0   81.99   79.19
  -9  -2   0  181.18   10.00
  -9  -2   0  169.18   12.70
   9   2   0   99.99   54.79
   9   2   0  182.28   12.80
 -10  -2   0  142.89    9.20
 -10  -2   0  156.48   12.90
 -10  -2   0   -4.60  149.29
  10   2   0  158.08   12.40
 -11  -2   0  521.35  138.89
 -11  -2   0  343.67   20.80
 -11  -2   0  359.16   17.10
  11   2   0  373.76   20.70
  11   2   0  382.46  128.79
 -12  -2   0  123.79   12.50
 -12  -2   0  148.39    9.20
 -12  -2   0   57.49  138.89
  12   2   0  120.39   13.10
  12   2   0  126.19  115.79
  12  -3   0   66.79    8.50
  12  -3   0   77.99    7.90
 -12   3   0   69.09   12.10
  11  -3   0  -56.29   82.89
  11  -3   0   24.50    6.20
  10  -3   0  -45.80   53.39
  10  -3   0   17.20    5.60
  10  -3   0   21.10    4.80
 -10   3   0    6.10    7.50
 -10   3   0  164.78   79.19
   9  -3   0   83.09    8.10
   9  -3   0   67.39   63.89
   9  -3   0   97.09    7.60
  -9   3   0   68.09   10.50
  -9   3   0  114.99   68.49
   8  -3   0  642.04   27.50
   8  -3   0  736.23  109.69
   8  -3   0  668.03   27.40
  -8   3   0  758.72  125.69
  -8   3   0  653.43   29.50
   7  -3   0 1510.55   55.09
   7  -3   0 1550.14   55.49
   7  -3   0 1461.45  145.79
  -7   3   0 1424.06  147.79
  -7   3   0 1538.55   56.89
   6  -3   0  980.90  128.89
   6  -3   0  917.71   35.60
   6  -3   0  913.51   35.30
  -6   3   0 1170.98  167.88
  -6   3   0  957.50   37.00
   5  -3   0  187.08    9.50
   5  -3   0  175.08    9.10
   5  -3   0  200.78   52.69
  -5   3   0  161.18   11.00
  -5   3   0  207.08   47.90
   4  -3   0   92.09   36.30
   4  -3   0   49.90    4.40
   4  -3   0   53.99    4.30
  -4   3   0   56.39   31.80
  -4   3   0   62.19    7.40
   3  -3   0   42.90    3.70
   3  -3   0   37.30    3.20
   3  -3   0   32.90   20.70
  -3   3   0   41.40   20.60
  -3   3   0   29.00    4.80
   2  -3   0 1472.75   51.79
   2  -3   0 1512.55   50.99
   2  -3   0 1589.54   88.99
   2  -3   0 1480.35   51.39
  -2   3   0 1526.75   89.09
  -2   3   0 1436.76   52.59
  -2   3   0 1529.65   51.69
  -2   3   0 1439.26   50.89
   1  -3   0   33.40    3.00
   1  -3   0   25.20    2.00
   1  -3   0   28.40   11.40
   1  -3   0   35.00    2.90
  -1   3   0   19.30   10.60
  -1   3   0   34.60    2.80
  -1   3   0   37.00    3.00
  -1   3   0   30.90    2.10
  -1   3   0   32.60    2.20
   0  -3   0 1624.04   54.49
   0  -3   0 1663.33   54.09
   0  -3   0 1642.64   54.69
   0   3   0 1498.55   53.49
   0   3   0 1503.85   53.89
   0   3   0 1594.44   54.49
  -1  -3   0  608.94   42.80
  -1  -3   0  623.14   22.50
  -1  -3   0  660.53   22.60
   1   3   0  567.84   22.20
   1   3   0  595.84   41.20
   1   3   0  612.94   22.30
   1   3   0  662.73   22.10
   1   3   0  627.44   22.50
  -2  -3   0  120.99   29.40
  -2  -3   0   93.29    5.50
  -2  -3   0  129.19    5.90
   2   3   0   95.59    5.30
  -3  -3   0 2043.00   70.49
  -3  -3   0 2076.99  128.49
  -3  -3   0 2086.79   70.89
   3   3   0 2058.89   70.59
   3   3   0 1987.30  127.59
  -4  -3   0  462.45   18.80
  -4  -3   0  502.05   19.50
  -4  -3   0  471.65   66.69
   4   3   0  468.15   19.20
   4   3   0  548.05   68.19
  -5  -3   0  689.93   90.09
  -5  -3   0  753.52   29.20
   5   3   0  774.22   29.20
   5   3   0  762.12   92.49
  -6  -3   0   35.80   39.50
  -6  -3   0   30.90    6.10
  -6  -3   0   22.50    3.40
   6   3   0   -7.30   29.50
   6   3   0   32.60    6.20
  -7  -3   0  123.99   56.89
  -7  -3   0  103.89    8.90
  -7  -3   0  117.99    7.40
   7   3   0  114.19    9.90
   7   3   0  132.19   55.69
  -8  -3   0  -29.60   44.60
   8   3   0  -50.79   32.40
  -9  -3   0  153.08   11.80
  -9  -3   0    1.40   72.19
  -9  -3   0  148.19    9.30
   9   3   0  139.49   11.40
   9   3   0  125.29   61.89
 -10  -3   0  601.24  126.39
 -10  -3   0  569.84   24.30
 -10  -3   0  563.64   27.20
  10   3   0  545.35   26.80
  10   3   0  625.94  121.19
 -11  -3   0  385.76   21.60
 -11  -3   0  382.46   18.20
 -11  -3   0  410.86  127.89
  11   3   0  375.46   21.20
  11   3   0  373.66  104.49
 -12  -3   0  154.18  171.08
 -12  -3   0  224.08   12.70
 -12  -3   0  230.48   18.90
  12   3   0  181.58  133.89
  12   3   0  231.38   25.00
  12  -4   0    8.50    4.50
  12  -4   0   12.70    4.60
 -12   4   0    9.80    7.20
  11  -4   0  148.79   10.70
  11  -4   0  128.69   10.50
 -11   4   0  152.58   14.00
  10  -4   0   28.10    6.10
  10  -4   0   53.29   58.69
  10  -4   0   19.80    4.70
 -10   4   0   19.40    8.40
 -10   4   0  107.99   84.19
   9  -4   0  107.69   61.19
   9  -4   0  186.18   11.40
   9  -4   0  170.48   11.20
  -9   4   0  169.58   14.30
   8  -4   0    2.30   38.20
  -8   4   0   -0.50   45.30
   7  -4   0  154.88   55.79
   7  -4   0  133.59    8.90
   7  -4   0  123.69    8.90
  -7   4   0  138.39   12.30
  -7   4   0  192.78   59.89
   6  -4   0   22.80    4.80
   6  -4   0   27.20    5.10
   6  -4   0   20.00   24.30
  -6   4   0   24.90    8.00
   5  -4   0  111.29   41.00
   5  -4   0   68.39    5.70
   5  -4   0   67.39    5.40
  -5   4   0   72.49    8.50
  -5   4   0  115.79   60.29
   4  -4   0   19.10    2.80
   4  -4   0   18.00    3.00
   4  -4   0   41.60   28.40
  -4   4   0   24.20    6.10
  -4   4   0   32.10   23.60
   3  -4   0  100.09    6.20
   3  -4   0  119.79   33.70
   3  -4   0   98.49    5.40
  -3   4   0   96.29   29.40
  -3   4   0   94.19    6.90
   2  -4   0 1071.99   38.80
   2  -4   0 1159.08   71.29
  -2   4   0 1091.79   37.00
  -2   4   0 1090.99   71.99
  -2   4   0  945.71   37.30
  -2   4   0 1096.49   36.70
  -2   4   0 1143.99   38.50
   1  -4   0  899.41   47.40
   1  -4   0  871.01   30.70
   1  -4   0  854.41   30.10
  -1   4   0  761.82   28.90
  -1   4   0  856.91   47.90
  -1   4   0  850.31   29.20
  -1   4   0  787.92   30.50
  -1   4   0  806.72   30.60
   0  -4   0  402.66   15.60
   0  -4   0  403.46   14.90
   0  -4   0  409.26   14.90
   0   4   0  371.46   14.70
   0   4   0  370.76   14.10
   0   4   0  386.96   14.70
   0   4   0  362.56   15.20
  -1  -4   0  231.68    9.90
  -1  -4   0  231.28   10.10
  -1  -4   0  265.77   27.60
   1   4   0  215.98    9.00
   1   4   0  251.97    9.60
   1   4   0  207.98    9.60
   1   4   0  225.28    9.20
   1   4   0  255.37   27.90
  -2  -4   0  190.88   32.10
  -2  -4   0  180.28    8.60
  -2  -4   0  181.78    8.50
   2   4   0  173.18    8.30
   2   4   0  169.48   27.50
  -3  -4   0   83.59   29.90
  -3  -4   0   48.40    4.30
  -3  -4   0   59.99    4.70
   3   4   0   95.59   31.20
   3   4   0   54.69    5.00
  -4  -4   0   76.19   37.90
   4   4   0   73.69    6.50
   4   4   0  100.49   36.20
  -5  -4   0   96.69    7.20
  -5  -4   0  105.59    6.60
  -5  -4   0  112.09   49.00
   5   4   0  103.29    8.10
   5   4   0  118.19   48.80
  -6  -4   0    4.90   25.30
  -6  -4   0    9.30    4.40
  -6  -4   0    6.90    3.00
   6   4   0   13.60   33.40
   6   4   0    6.80    5.10
  -7  -4   0   39.80    7.40
  -7  -4   0  105.79   81.79
  -7  -4   0   34.60    4.40
   7   4   0   46.90   42.90
   7   4   0   46.00    8.30
  -8  -4   0   78.49   48.90
  -8  -4   0   38.10    7.80
  -8  -4   0   43.40    5.20
   8   4   0   32.50   42.40
   8   4   0   46.30    8.70
  -9  -4   0   54.49   67.89
  -9  -4   0  100.79    7.70
  -9  -4   0   88.19    9.20
   9   4   0   99.19   10.30
   9   4   0  116.69   55.89
 -10  -4   0   35.60    5.70
 -10  -4   0    5.40   73.39
 -10  -4   0   35.70    8.70
  10   4   0   43.80    9.00
  10   4   0   62.39   63.99
 -11  -4   0   72.69   95.79
 -11  -4   0   19.20    4.80
 -11  -4   0   22.90    7.10
  11   4   0  -61.79   75.99
  11   4   0   13.40    7.20
 -12  -4   0   10.40    3.90
  12   4   0    6.30    6.40
  12  -5   0   76.19    8.60
  12  -5   0   77.89   17.20
 -12   5   0   75.29   11.70
  11  -5   0   95.99    9.10
  11  -5   0   94.49    8.90
 -11   5   0  123.69   13.60
  10  -5   0  308.87   16.40
  10  -5   0  282.77   15.70
 -10   5   0  268.57   18.80
   9  -5   0  320.77   17.30
   9  -5   0  296.77   80.09
   9  -5   0  325.97   16.80
  -9   5   0  424.46  113.89
  -9   5   0  356.36   20.50
   8  -5   0  175.38   11.40
   8  -5   0  151.28   51.79
   8  -5   0  185.58   11.10
  -8   5   0  189.88   14.40
  -8   5   0  177.58   82.29
   7  -5   0   32.50    4.80
   7  -5   0   42.00   40.70
   7  -5   0   30.70    5.00
  -7   5   0   60.09   10.80
  -7   5   0   38.80   41.50
   6  -5   0   99.69    7.50
   6  -5   0   65.69   40.10
   6  -5   0   98.29    6.90
  -6   5   0   91.59   10.80
  -6   5   0   76.39   34.90
   5  -5   0  609.04   77.19
   5  -5   0  492.75   21.70
   5  -5   0  516.85   20.60
  -5   5   0  522.75   75.99
  -5   5   0  507.65   22.70
   4  -5   0  579.84   66.59
   4  -5   0  550.54   22.50
   4  -5   0  521.15   21.00
  -4   5   0  540.65   72.69
  -4   5   0  549.54   22.70
   3  -5   0 3755.72  180.68
   3  -5   0 3657.53  122.39
   3  -5   0 3569.54  123.79
  -3   5   0 3687.63  125.39
  -3   5   0 3430.76  181.08
   2  -5   0  535.25   44.20
   2  -5   0  444.36   19.10
  -2   5   0  492.05   17.40
  -2   5   0  488.65   45.10
  -2   5   0  525.35   19.30
  -2   5   0  438.26   17.40
   1  -5   0  340.57   13.60
   1  -5   0  333.77   14.10
   1  -5   0  317.27   25.40
  -1   5   0  315.57   12.50
  -1   5   0  306.07   25.30
  -1   5   0  293.57   12.20
   0  -5   0  489.45   18.30
   0  -5   0  505.75   19.30
   0  -5   0  511.95   18.40
   0   5   0  449.36   19.30
   0   5   0  423.76   17.30
  -1  -5   0   54.29    3.50
  -1  -5   0   71.19   17.50
  -1  -5   0   57.39    4.30
  -1  -5   0   52.29    4.30
   1   5   0   52.19    3.40
   1   5   0   55.49    4.10
   1   5   0   61.89   15.30
  -2  -5   0 1301.27   87.79
  -2  -5   0 1370.76   46.80
  -2  -5   0 1341.07   46.70
   2   5   0 1063.09  110.59
   2   5   0 1329.77   45.90
  -3  -5   0  403.66   54.19
  -3  -5   0  386.26   16.60
  -3  -5   0  407.66   16.90
   3   5   0  398.96   16.40
   3   5   0  392.76   52.19
  -4  -5   0 1413.86   51.39
  -4  -5   0 1368.56  115.49
  -4  -5   0 1433.56   51.69
   4   5   0 1503.25  119.49
   4   5   0 1445.56   51.39
  -5  -5   0  317.67   74.89
  -5  -5   0  365.06   16.30
  -5  -5   0  356.06   16.80
   5   5   0  313.67   71.99
   5   5   0  389.16   17.20
  -6  -5   0  742.93   29.40
  -6  -5   0  647.44   97.59
  -6  -5   0  776.72   30.40
   6   5   0  757.02   30.30
   6   5   0  646.84   97.49
  -7  -5   0  451.75   20.00
  -7  -5   0  419.96   20.60
  -7  -5   0  520.45   98.09
   7   5   0  453.65   21.40
   7   5   0  508.05  112.89
  -8  -5   0  431.86  140.29
  -8  -5   0  276.97   16.00
  -8  -5   0  307.77   15.20
   8   5   0  400.86  110.39
   8   5   0  288.17   17.70
  -9  -5   0  276.97   73.29
  -9  -5   0  349.47   18.70
  -9  -5   0  340.17   17.10
   9   5   0  343.57   19.00
   9   5   0  280.67   89.79
 -10  -5   0  367.36  112.49
 -10  -5   0  213.78   14.80
 -10  -5   0  196.08   12.50
  10   5   0  217.48   15.20
  10   5   0  243.48   84.69
 -11  -5   0  153.38  123.29
 -11  -5   0  134.99   11.70
 -11  -5   0  130.99   10.20
  11   5   0  131.79   12.70
  11   5   0    8.50   67.49
 -12  -5   0   43.50    8.60
 -12  -5   0   42.80    8.00
  12   5   0   28.20    8.20
  11  -6   0   76.29    7.80
  11  -6   0   83.39    8.40
 -11   6   0  127.09   18.40
  10  -6   0   19.10    5.70
  10  -6   0   14.00    4.10
 -10   6   0   32.30    9.30
   9  -6   0   55.49    6.30
   9  -6   0   49.10    6.30
  -9   6   0   49.10   11.00
   8  -6   0  198.88   11.60
   8  -6   0  204.58   12.80
   8  -6   0  274.77   83.29
  -8   6   0  195.48   15.00
  -8   6   0  265.37   86.79
   7  -6   0   36.00   29.30
   7  -6   0   29.80    6.40
   7  -6   0   32.30    5.50
  -7   6   0  100.39   51.29
  -7   6   0   24.30    9.30
   6  -6   0  195.88   11.90
   6  -6   0  211.98   11.10
   6  -6   0  239.68   68.49
  -6   6   0  214.68   14.70
  -6   6   0  280.57   69.89
   5  -6   0  346.57   59.39
   5  -6   0  378.66   16.40
   5  -6   0  367.86   17.80
  -5   6   0  435.36   70.49
  -5   6   0  408.66   19.30
   4  -6   0  736.13   27.00
   4  -6   0  689.93   73.39
   4  -6   0  757.42   28.90
  -4   6   0  677.43   28.60
  -4   6   0  648.84   75.29
   3  -6   0  166.38   29.70
   3  -6   0  153.48    9.60
   3  -6   0  153.78    9.00
  -3   6   0  194.58   37.00
  -3   6   0  163.88    7.00
  -3   6   0  163.18    9.80
  -3   6   0  152.88    7.10
   2  -6   0  531.05   20.90
   2  -6   0  521.45   44.10
  -2   6   0  516.45   18.70
  -2   6   0  519.75   46.00
  -2   6   0  484.65   19.00
  -2   6   0  492.05   21.90
   1  -6   0   92.79    6.40
   1  -6   0   84.09    5.80
  -1   6   0   88.79   13.60
   0  -6   0    9.00    2.30
   0  -6   0    7.50    2.30
  -1  -6   0    5.60    1.60
  -1  -6   0    8.70    8.50
  -1  -6   0   10.20    2.90
  -1  -6   0   10.10    2.50
   1   6   0    1.30    9.50
   1   6   0    5.60    2.10
   1   6   0    8.80    2.70
  -2  -6   0   53.49   22.50
  -2  -6   0   55.59    4.90
  -2  -6   0   57.49    4.90
   2   6   0   56.39    5.00
   2   6   0   47.60   20.10
  -3  -6   0  174.38    9.50
  -3  -6   0  155.98    9.20
   3   6   0  185.98    9.70
   3   6   0  197.08   47.10
  -4  -6   0  187.58   10.50
  -4  -6   0  187.18   10.30
  -4  -6   0  291.77   67.19
   4   6   0  167.48   42.50
   4   6   0  195.78   10.80
  -5  -6   0  323.97   81.39
  -5  -6   0  310.57   15.30
  -5  -6   0  291.47   14.60
   5   6   0  365.26   63.89
   5   6   0  306.97   15.40
  -6  -6   0   57.49    5.70
  -6  -6   0   48.90    6.40
  -6  -6   0   85.29   45.80
   6   6   0   43.50   42.40
   6   6   0   64.29    8.90
  -7  -6   0    6.80    3.60
  -7  -6   0  -19.20   40.60
  -7  -6   0    8.00    4.50
   7   6   0  -19.40   29.70
   7   6   0    0.00    5.40
  -8  -6   0  331.67   90.39
  -8  -6   0  310.47   16.00
  -8  -6   0  313.47   18.50
   8   6   0  294.77   17.30
   8   6   0  489.35  112.59
  -9  -6   0   15.60    4.60
  -9  -6   0    0.90   71.59
  -9  -6   0    7.90    5.30
   9   6   0   17.50    6.70
   9   6   0    7.80   45.70
 -10  -6   0   41.50    8.70
 -10  -6   0   26.50    6.40
 -10  -6   0   17.70   89.39
  10   6   0  -65.49   63.09
  10   6   0   49.50    9.40
 -11  -6   0   20.80    7.00
 -11  -6   0   29.30    6.80
  11   6   0   26.40    7.90
 -12  -6   0    2.40    4.80
 -12  -6   0    2.50    3.70
  12   6   0   10.60    6.80
  11  -7   0   73.19    8.70
  11  -7   0   89.89    8.20
 -11   7   0   89.09   13.00
  10  -7   0   78.59    8.20
  10  -7   0   65.69    7.20
 -10   7   0   88.79   12.80
   9  -7   0   99.39    9.10
   9  -7   0  102.59    8.40
  -9   7   0  108.59   13.40
   8  -7   0  126.69   59.79
   8  -7   0   59.19    6.90
   8  -7   0   67.89    7.20
  -8   7   0   87.19   12.30
  -8   7   0   77.09   59.39
   7  -7   0  230.68   15.30
   7  -7   0  232.58   12.30
   7  -7   0  258.27   78.39
  -7   7   0  323.87   84.39
  -7   7   0  217.68   15.90
   6  -7   0  333.17   17.30
   6  -7   0  330.67   65.09
   6  -7   0  345.47   15.80
  -6   7   0  357.76   19.30
  -6   7   0  381.36   73.69
   5  -7   0   83.19    6.10
   5  -7   0   78.79    7.00
   5  -7   0   55.09   31.80
  -5   7   0   95.59   10.40
  -5   7   0  148.39   47.70
   4  -7   0  401.36   18.70
   4  -7   0  460.95   55.69
   4  -7   0  419.16   17.10
  -4   7   0  379.86   59.19
  -4   7   0  407.16   19.50
   3  -7   0   14.70    3.60
   3  -7   0   23.60   11.90
  -3   7   0   24.90   20.00
  -3   7   0   17.30    3.40
   2  -7   0   42.70   15.50
  -2   7   0   39.80    4.50
  -2   7   0   69.09   20.10
  -2   7   0   46.40    6.20
   1  -7   0  808.32   30.50
   1  -7   0  788.12   31.30
   0  -7   0 1187.08   43.30
   0  -7   0 1218.48   44.80
  -1  -7   0 1270.57   45.90
  -1  -7   0 1223.68   60.39
  -1  -7   0 1266.57   46.60
   1   7   0 1231.58   60.49
   1   7   0 1314.97   44.70
  -2  -7   0   17.50    4.10
  -2  -7   0   26.80   18.90
  -2  -7   0   15.80    4.20
   2   7   0    3.10   13.20
  -3  -7   0   30.10   24.80
  -3  -7   0   26.50    3.90
  -3  -7   0   26.90    4.20
   3   7   0   10.80   21.40
   3   7   0   40.10    5.70
  -4  -7   0   13.70   23.30
  -4  -7   0    0.40    2.00
  -4  -7   0    3.80    3.10
   4   7   0   19.30   23.70
   4   7   0    4.90    4.70
  -5  -7   0   68.99    6.50
  -5  -7   0  124.09   50.39
  -5  -7   0   67.89    6.80
   5   7   0   97.29   44.20
   5   7   0   64.69    8.30
  -6  -7   0  295.77   15.50
  -6  -7   0  293.77   15.20
  -6  -7   0  316.47   90.29
   6   7   0  299.97   76.69
   6   7   0  288.77   16.10
  -7  -7   0   25.20    5.90
  -7  -7   0   25.80    6.50
  -7  -7   0   -5.50   52.79
   7   7   0   16.70   35.00
   7   7   0   29.10    7.40
  -8  -7   0  216.08   13.70
  -8  -7   0  211.58   12.80
  -8  -7   0  189.48   74.99
   8   7   0  196.08   14.10
   8   7   0  329.07   94.89
  -9  -7   0   52.99    8.60
  -9  -7   0   60.69   72.29
  -9  -7   0   46.60    9.00
   9   7   0   56.49    9.90
   9   7   0   35.50   61.89
 -10  -7   0  171.38   12.90
 -10  -7   0   66.09  114.49
 -10  -7   0  172.58   12.10
  10   7   0  182.58   14.50
  10   7   0  121.49   73.39
 -11  -7   0  115.79   10.50
 -11  -7   0   90.99    9.40
  11   7   0  118.19   22.40
  11  -8   0  162.18   11.00
 -11   8   0  164.28   16.20
  10  -8   0  160.38   10.70
  10  -8   0  154.38   12.20
 -10   8   0  193.18   16.80
   9  -8   0  117.39    8.90
   9  -8   0  125.29   10.30
  -9   8   0  123.29   13.80
   8  -8   0   88.79    8.60
   8  -8   0   91.29    7.40
  -8   8   0   80.69   12.80
   7  -8   0  302.87   77.69
   7  -8   0  310.27   17.30
   7  -8   0  305.27   15.10
  -7   8   0  360.56   96.89
  -7   8   0  322.77   19.10
   6  -8   0  326.27   15.30
  -6   8   0  328.17   19.90
  -6   8   0  333.27   83.69
   5  -8   0  420.36   65.59
   5  -8   0  488.35   22.10
   5  -8   0  486.75   19.90
  -5   8   0  478.55   22.90
  -5   8   0  362.26   68.49
   4  -8   0   49.90   28.60
   4  -8   0   70.69    6.60
  -4   8   0   74.39   32.80
  -4   8   0   75.79    9.50
   3  -8   0  249.58   13.10
   3  -8   0  240.58   36.40
  -3   8   0  204.78   39.40
  -3   8   0  231.58   13.60
  -3   8   0  248.78   10.80
   2  -8   0  257.07   13.40
  -2   8   0  306.77   30.80
  -2   8   0  277.27   14.10
  -2   8   0  267.17   12.00
   1  -8   0  162.38   10.20
   1  -8   0  175.88    9.70
  -1   8   0  171.98    9.10
   0  -8   0 1298.47   49.10
   0  -8   0 1338.57   47.80
   0  -8   0 1308.27   47.50
  -1  -8   0  579.94   24.10
  -1  -8   0  584.34   24.90
   1   8   0  617.44   23.10
  -2  -8   0  413.06   18.90
  -2  -8   0  407.36   42.30
  -2  -8   0  411.46   18.50
   2   8   0  433.06   43.00
   2   8   0  421.56   17.60
  -3  -8   0   69.19    6.50
  -3  -8   0  102.49   31.70
  -3  -8   0   78.19    6.60
   3   8   0  123.09   36.90
  -4  -8   0  123.99   44.90
  -4  -8   0  134.09    9.00
  -4  -8   0  128.19    9.20
   4   8   0  139.19    9.90
   4   8   0  169.48   48.60
  -5  -8   0   32.10    5.50
  -5  -8   0   37.00    5.20
  -5  -8   0    2.40   28.60
   5   8   0   47.90    8.40
   5   8   0   30.10   34.90
  -6  -8   0  187.58   67.89
  -6  -8   0  197.98   12.10
  -6  -8   0  191.68   12.20
   6   8   0  157.08   75.89
   6   8   0  195.58   13.30
  -7  -8   0  935.11  136.99
  -7  -8   0  930.31   38.00
   7   8   0 1011.00  128.99
   7   8   0  909.51   37.70
  -8  -8   0  131.99   71.39
  -8  -8   0  167.58   11.90
  -8  -8   0  151.38   10.90
   8   8   0  137.89   12.20
   8   8   0   94.69   54.09
  -9  -8   0  165.28  100.79
  -9  -8   0  146.79   11.40
  -9  -8   0  129.89   10.40
   9   8   0  108.89   65.69
   9   8   0  122.69   12.20
 -10  -8   0   53.19    9.70
 -10  -8   0   66.89    8.70
 -10  -8   0   -1.60  131.69
  10   8   0   64.09   11.20
 -11  -8   0   46.20    8.90
 -11  -8   0   57.99   15.70
  11   8   0   63.79   10.10
  10  -9   0   41.30    8.60
  10  -9   0   36.30    5.10
 -10   9   0   34.40   11.90
   9  -9   0   26.10    6.80
   9  -9   0   26.00    6.00
  -9   9   0   18.90   10.00
   8  -9   0   15.30    3.90
   8  -9   0   14.40    5.10
  -8   9   0    6.20    8.90
   7  -9   0   15.70    3.80
   7  -9   0   12.80    4.90
  -7   9   0   17.70    8.50
   6  -9   0   -3.70   23.20
  -6   9   0   15.40    8.30
  -6   9   0   47.10   43.20
   5  -9   0   40.00   36.80
  -5   9   0   19.40   46.40
  -5   9   0   55.49   10.60
   4  -9   0   46.50   28.30
  -4   9   0   41.00    5.00
  -4   9   0   30.00    8.30
  -4   9   0   51.09   27.10
   3  -9   0   -1.40    2.10
   3  -9   0  -10.50   11.70
  -3   9   0  -19.70   18.00
  -3   9   0    0.70    5.70
  -3   9   0   -2.90    3.60
   2  -9   0    1.70    2.40
  -2   9   0    8.60    5.70
  -2   9   0    4.80    3.90
   1  -9   0   49.20    5.80
   1  -9   0   45.10    5.00
  -1   9   0   45.10    6.10
   0  -9   0   47.10    5.70
   0  -9   0   50.99    5.10
   0  -9   0   45.70    4.80
  -1  -9   0    3.40    2.70
  -1  -9   0    4.30    3.10
   1   9   0    4.50    4.20
  -2  -9   0   -0.30    2.10
  -2  -9   0    5.90   11.20
  -2  -9   0    3.80    3.20
   2   9   0    6.30    4.50
   2   9   0   -6.50   11.50
  -3  -9   0   27.20    5.60
  -3  -9   0    1.50   20.20
  -3  -9   0   28.30    5.50
   3   9   0   27.50    6.30
   3   9   0   34.00   21.20
  -4  -9   0   28.80    6.00
  -4  -9   0   37.60    7.20
  -4  -9   0   38.10   30.90
   4   9   0   44.70    7.70
   4   9   0   37.00   27.80
  -5  -9   0  145.49   10.20
  -5  -9   0  131.59   45.30
  -5  -9   0  130.29    9.90
   5   9   0  127.99   10.60
   5   9   0  168.38   54.89
  -6  -9   0  201.68   12.80
  -6  -9   0  206.38   12.60
  -6  -9   0  173.28   72.59
   6   9   0  259.27   64.29
   6   9   0  197.98   13.40
  -7  -9   0   70.39    7.60
  -7  -9   0   54.39   63.69
  -7  -9   0   70.19    7.90
   7   9   0  -25.00   42.00
   7   9   0   59.09    9.20
  -8  -9   0   92.89    8.90
  -8  -9   0   79.79    8.40
  -8  -9   0   16.10   61.69
   8   9   0  153.08   56.49
   8   9   0   82.89   10.40
  -9  -9   0   19.80    6.30
  -9  -9   0 -110.29   79.99
   9   9   0  -11.80   54.69
   9   9   0   14.80    7.60
 -10  -9   0   15.20    5.30
 -10  -9   0    7.60    4.70
  10   9   0   19.00    7.70
  10 -10   0    5.30    3.80
  10 -10   0   21.60    5.30
 -10  10   0   12.20    8.70
   9 -10   0    6.00    3.70
   9 -10   0    6.80    3.40
  -9  10   0   13.80   10.00
   8 -10   0  133.59    9.30
   8 -10   0  147.69   11.90
  -8  10   0  142.69   15.40
   7 -10   0  328.97   19.20
   7 -10   0  360.66   22.60
  -7  10   0  367.46   21.30
   6 -10   0  422.16   22.20
   6 -10   0  454.95   21.40
  -6  10   0  456.35   23.60
   5 -10   0  -21.10   25.30
   5 -10   0   -0.90    2.50
  -5  10   0    3.10    6.50
  -5  10   0   -0.10   35.00
   4 -10   0   61.29   29.60
   4 -10   0   52.79    7.80
  -4  10   0   65.29   10.60
  -4  10   0   74.99   44.00
  -4  10   0   53.79    6.70
   3 -10   0  495.25   22.20
  -3  10   0  494.65   22.60
  -3  10   0  368.66   40.90
  -3  10   0  480.85   19.20
   2 -10   0   62.79    6.20
  -2  10   0   68.59    9.10
  -2  10   0   69.59    6.90
   1 -10   0  246.18   14.10
   1 -10   0  234.98   12.80
  -1  10   0  237.68   12.30
   0 -10   0   29.40    4.60
   0 -10   0   38.20    5.30
   0 -10   0   32.50    4.70
  -1 -10   0   52.29    6.40
  -1 -10   0   52.09    5.80
   1  10   0   65.49    6.80
  -2 -10   0  180.38    9.30
  -2 -10   0  180.18   11.80
  -2 -10   0  187.08   11.20
   2  10   0  183.38   11.00
   2  10   0  159.88   19.50
  -3 -10   0  683.43   29.40
  -3 -10   0  672.03   28.80
  -3 -10   0  727.73   66.29
   3  10   0  680.83   66.59
   3  10   0  668.93   27.80
  -4 -10   0  748.63   83.09
  -4 -10   0  831.82   33.60
   4  10   0  737.93   79.19
   4  10   0  784.92   32.00
  -5 -10   0  202.28   59.09
  -5 -10   0  209.68   12.90
  -5 -10   0  197.88   12.60
   5  10   0  187.98   13.00
   5  10   0  224.38   61.89
  -6 -10   0  182.48   12.20
  -6 -10   0  179.88   63.79
  -6 -10   0  164.28   11.70
   6  10   0  165.88   12.50
   6  10   0  137.19   59.39
  -7 -10   0  -44.00   56.49
  -8 -10   0  157.78   11.70
  -8 -10   0  134.99   11.20
  -8 -10   0  161.28  102.69
   8  10   0  134.69   12.20
   8  10   0   64.79   57.59
  -9 -10   0   97.19    9.10
  -9 -10   0   80.39    9.10
   9  10   0   83.59   11.20
 -10 -10   0   89.19    9.90
  10  10   0   97.19   12.70
   9 -11   0   22.70    5.70
   9 -11   0   15.60    5.60
  -9  11   0    6.70    9.30
   8 -11   0   51.59    7.20
   8 -11   0   54.49    5.90
  -8  11   0   54.09   12.80
   7 -11   0  371.96   21.00
   7 -11   0  434.26   23.30
  -7  11   0  338.77   22.20
   6 -11   0  337.07   19.20
  -6  11   0  348.37   20.60
   5 -11   0  242.68   14.80
  -5  11   0  213.18   16.00
   4 -11   0  120.49    9.90
  -4  11   0   82.29   27.40
  -4  11   0  125.99   12.20
  -4  11   0  129.99    8.00
   3 -11   0   46.80    9.20
  -3  11   0   44.80    6.40
  -3  11   0   53.79   10.30
   2 -11   0  163.88   10.70
  -2  11   0  164.78   12.30
  -2  11   0  163.18   10.00
   1 -11   0   77.09    6.80
   1 -11   0   71.99    7.70
  -1  11   0   64.89    7.50
   0 -11   0  422.66   21.10
   0 -11   0  421.46   19.10
   0  11   0  418.36   19.00
  -1 -11   0   79.79    7.20
  -1 -11   0   74.59    7.70
   1  11   0   90.59    7.70
  -2 -11   0   77.19    5.80
  -2 -11   0   76.29    7.90
  -2 -11   0   83.49    7.60
   2  11   0   67.29    7.80
  -3 -11   0   85.69    8.10
  -3 -11   0   87.09   27.20
  -3 -11   0   91.99    8.70
   3  11   0   83.39   25.00
   3  11   0   95.69    9.00
  -4 -11   0  118.29   42.50
  -4 -11   0  129.49   10.10
  -4 -11   0  126.59    9.80
   4  11   0  117.19   42.10
   4  11   0  110.09   10.10
  -5 -11   0  447.66   74.89
  -5 -11   0  467.15   22.80
  -5 -11   0  473.95   23.00
   5  11   0  455.75   76.69
   5  11   0  443.86   23.40
  -6 -11   0   71.79    8.20
  -6 -11   0   70.89    7.80
  -6 -11   0   52.39   50.39
   6  11   0  132.39   51.19
   6  11   0   66.79    9.50
  -7 -11   0   72.39   54.19
   7  11   0  115.99   45.80
  -8 -11   0   63.79    8.30
   8  11   0   49.10    9.60
   8  11   0   64.49   52.39
  -9 -11   0   38.50    8.30
  -9 -11   0   11.00    7.50
   9  11   0   21.30    8.30
   8 -12   0   13.50    5.10
  -8  12   0   34.90   22.80
   7 -12   0   22.80    6.50
  -7  12   0   27.60   10.70
   6 -12   0   10.30    5.30
  -6  12   0   11.40    8.90
   5 -12   0    1.90    1.50
   5 -12   0    4.20    3.60
  -5  12   0    4.80    7.80
  -4  12   0   47.50   10.30
  -4  12   0   29.20   23.90
  -4  12   0   37.20    5.80
   3 -12   0   72.49    5.10
   3 -12   0   92.99    8.40
  -3  12   0   98.09   10.80
  -3  12   0   83.69    7.40
   2 -12   0  472.25   22.30
  -2  12   0  471.75   22.70
  -2  12   0  456.45   20.20
   1 -12   0  228.68   13.20
  -1  12   0  228.18   12.80
   0 -12   0    0.50    2.80
   0 -12   0    5.60    3.00
   0  12   0    5.20    4.10
   0  12   0    1.20    4.50
  -1 -12   0    5.60    3.20
   1  12   0    3.00    4.30
  -2 -12   0   -1.10    3.10
  -2 -12   0    1.90    2.20
  -2 -12   0   -0.70    3.10
   2  12   0   -1.20    4.40
  -3 -12   0  164.28   12.60
  -3 -12   0  168.08   11.70
   3  12   0  163.98   11.70
  -4 -12   0   77.79    8.20
  -4 -12   0   75.69    8.10
  -4 -12   0   67.49   31.30
   4  12   0   66.09   28.90
  -5 -12   0  303.97   17.80
  -5 -12   0  272.17   66.59
  -5 -12   0  295.17   17.70
   5  12   0  306.07   57.09
   5  12   0  304.87   17.30
  -6 -12   0    7.70    4.90
  -6 -12   0  -20.80   41.20
  -6 -12   0    5.20    4.00
   6  12   0   -2.90    5.50
   6  12   0  -33.70   38.50
  -7 -12   0   82.29    9.10
  -7 -12   0   62.19    8.30
   7  12   0  101.49   74.89
   7  12   0   66.09   11.30
  -8 -12   0   98.19    9.90
   8  12   0  102.79   12.20
  -9 -12   0    2.80    8.90
  -9 -12   0    4.50    4.20
   9  12   0    8.40    7.10
   7 -13   0   21.90    7.10
  -7  13   0   39.70   15.20
   6 -13   0   49.00    9.50
  -6  13   0   52.99   12.40
   5 -13   0  159.58   12.30
   5 -13   0  170.78    9.80
  -5  13   0  159.38   15.10
   4 -13   0  226.88   11.80
   4 -13   0  223.68   14.50
  -4  13   0  217.68   16.70
  -4  13   0  207.78   11.60
   3 -13   0  765.72   32.90
   3 -13   0  744.43   29.40
  -3  13   0  729.73   32.90
  -3  13   0  715.93   29.00
   2 -13   0  413.56   20.10
   2 -13   0  346.37   16.70
  -2  13   0  381.16   20.60
  -2  13   0  377.86   17.90
   1 -13   0  245.08   14.00
   1 -13   0  234.38   15.20
  -1  13   0  231.38   13.50
   0 -13   0   65.99    7.90
   0 -13   0   69.49    6.60
   0  13   0   67.29    8.40
   0  13   0   58.49    7.50
  -1 -13   0   38.30    7.80
   1  13   0   40.10    7.40
   1  13   0   37.70    7.40
  -2 -13   0   33.60    6.90
  -2 -13   0   30.30    7.10
  -2 -13   0   27.20    4.10
   2  13   0   34.20    7.90
  -3 -13   0   61.39    8.00
  -3 -13   0   55.49    7.30
   3  13   0   78.79   10.30
  -4 -13   0  439.66   22.60
  -4 -13   0  430.66   23.10
   4  13   0  425.06   21.50
  -5 -13   0  153.38   12.30
  -5 -13   0  172.58   12.90
  -5 -13   0   65.39   46.50
   5  13   0  126.79   41.50
   5  13   0  151.58   12.80
  -6 -13   0   88.99   67.49
  -6 -13   0  132.69   11.50
  -6 -13   0  117.99   11.40
   6  13   0  238.88   59.09
   6  13   0  121.49   12.20
  -7 -13   0  168.48   13.00
  -7 -13   0  133.89   13.90
  -7 -13   0   59.89   69.39
   7  13   0  118.89   13.10
  -8 -13   0  186.28   14.70
  -8 -13   0  233.98   16.20
   8  13   0  195.58   16.70
   6 -14   0    7.50    3.90
   6 -14   0    2.90    3.90
  -6  14   0   14.10   15.90
   5 -14   0    1.80    3.30
   5 -14   0    3.00    3.30
  -5  14   0    5.80    8.40
   4 -14   0   74.69    8.30
   4 -14   0   89.99    6.80
  -4  14   0   81.89   12.60
  -4  14   0   80.69    7.80
   3 -14   0   81.39    8.40
   3 -14   0   86.89    8.70
  -3  14   0   74.79   12.00
  -3  14   0   71.69    8.00
   2 -14   0  186.68   12.50
   2 -14   0  147.39    9.40
  -2  14   0  170.28   12.90
  -2  14   0  161.68   13.80
   1 -14   0    5.10    3.70
   1 -14   0    4.70    4.00
  -1  14   0    7.50    4.90
  -1  14   0    7.10    5.90
   0 -14   0   33.90    6.50
   0 -14   0   29.60    7.80
   0  14   0   23.00    6.50
   0  14   0   26.20    7.20
   1  14   0   71.59   10.30
   1  14   0   78.99    9.30
  -2 -14   0   29.10    4.70
  -2 -14   0   33.00    8.10
   2  14   0   15.50    6.30
   2  14   0   30.00    7.40
  -3 -14   0   99.39   10.40
   3  14   0  106.29   11.00
   3  14   0  108.59   10.80
  -4 -14   0   40.50    8.60
  -4 -14   0   42.60    9.30
   4  14   0   37.90    8.90
  -5 -14   0  121.69   52.89
  -5 -14   0  104.49   10.80
  -5 -14   0   97.39   10.00
   5  14   0   80.69   10.80
  -6 -14   0    2.60    4.10
  -6 -14   0    5.00    4.60
  -6 -14   0    3.20   51.29
   6  14   0  -36.70   41.40
   6  14   0    4.00    6.40
  -7 -14   0   72.59    9.80
  -7 -14   0   80.99    9.90
   7  14   0  100.99   11.90
   5 -15   0   29.40    5.50
   5 -15   0   29.60    7.40
  -5  15   0   15.70   12.50
   4 -15   0  159.08    9.50
   4 -15   0  119.99   11.60
  -4  15   0  124.29   15.30
  -4  15   0  118.99    9.60
   3 -15   0   91.09    9.60
   3 -15   0  104.79    7.70
  -3  15   0   98.19    9.40
  -3  15   0   97.19   13.90
   2 -15   0   70.59    6.30
   2 -15   0   62.79    7.60
  -2  15   0   53.99    8.30
  -2  15   0   61.69   11.30
   1 -15   0  147.39   11.00
  -1  15   0  134.09   11.60
  -1  15   0  138.59   10.50
  -1  15   0  127.09   13.50
   0 -15   0  136.79   12.20
   0 -15   0  139.89   10.00
   0  15   0  122.59   11.70
   0  15   0  130.89   10.70
  -1 -15   0   82.79    7.50
  -1 -15   0  111.39   11.00
   1  15   0  118.79   11.00
   1  15   0  106.39   10.20
  -2 -15   0   41.10    9.30
   2  15   0   43.80    8.80
  -3 -15   0   80.39    9.40
   3  15   0   90.39   10.70
   3  15   0   69.09    9.70
  -4 -15   0    3.20    4.30
   4  15   0    2.30    6.80
  -5 -15   0    9.30    5.60
   5  15   0    1.60    6.80
   5  15   0    6.00    6.50
   2 -16   0   35.00    7.50
  -2  16   0   31.70    7.50
  -2  16   0   43.10   11.20
  -2  16   0   40.40    7.50
   1 -16   0  101.59    9.10
  -1  16   0   90.39   12.60
  -1  16   0   87.79   10.50
  -1  16   0  114.79   10.20
   0 -16   0  202.38   15.20
   0 -16   0  222.08   14.40
   0  16   0  203.38   13.70
   0  16   0  187.58   14.30
  -1 -16   0  143.39   12.60
  -1 -16   0  143.49   10.40
   1  16   0  127.59   11.40
   1  16   0  119.89   12.30
  -2 -16   0  283.37   18.50
   2  16   0  254.87   16.50
   2  16   0  267.47   15.10
   2  16   0  268.47   17.40
  -3 -16   0   54.99    8.60
   3  16   0   58.69   10.60
   3  16   0   70.29   10.60
   2  16  -1  105.19   10.90
   2  16  -1  102.69   12.80
   2  16  -1   90.39   12.00
  -2 -16   1  115.09   11.70
   1  16  -1  288.57   17.40
   1  16  -1  276.37   17.40
   1  16  -1  268.27   16.50
  -1 -16   1  260.57   17.60
   0  16  -1  261.97   16.50
   0  16  -1  277.07   16.90
   0 -16   1  270.47   18.00
  -1  16  -1  283.87   17.10
  -1  16  -1  276.67   16.70
  -1  16  -1  271.77   19.10
   1 -16   1  310.37   17.20
   4  15  -1   15.00    7.80
  -4 -15   1   14.70    6.70
  -4 -15   1    7.50    4.60
   3  15  -1   78.89   11.20
   3  15  -1   62.59    9.50
  -3 -15   1   61.59    8.30
  -3 -15   1   51.29    7.80
   2  15  -1   10.50    6.70
   2  15  -1    9.40    7.50
   2  15  -1   14.30    7.20
  -2 -15   1   21.00    7.30
   1  15  -1   81.69    9.80
   1  15  -1   75.49    9.80
   1  15  -1   80.69    9.60
  -1 -15   1   75.59    9.50
   0  15  -1   22.30    7.10
   0  15  -1   18.30    7.10
   0 -15   1   23.00    7.20
   0 -15   1   29.80    6.60
  -1  15  -1   26.00    7.10
  -1  15  -1   27.00    7.60
  -1  15  -1   29.00    9.60
   1 -15   1   21.10    5.60
  -2  15  -1   55.39    8.80
  -2  15  -1   51.99   11.40
   2 -15   1   60.79    7.30
  -3  15  -1   19.10    9.50
  -3  15  -1   26.40    6.50
   3 -15   1   19.60    6.40
  -4  15  -1   71.39    7.80
  -4  15  -1   81.89   13.30
   6  14  -1   84.39   11.80
  -6 -14   1   85.09    9.60
  -6 -14   1   86.59   10.10
   5  14  -1   17.00    7.60
  -5 -14   1   25.60    7.00
   4  14  -1  115.79   12.00
  -4 -14   1  109.69   11.00
  -4 -14   1  110.99   10.70
   3  14  -1  221.48   15.00
  -3 -14   1  209.58   14.50
  -3 -14   1  219.68   15.10
   2  14  -1  164.38   12.80
  -2 -14   1  163.48   12.50
  -2 -14   1  176.78   12.90
   1  14  -1   41.00    8.40
   1  14  -1   39.70    8.20
  -1 -14   1   53.59   10.50
   0  14  -1   -1.50    5.10
   0  14  -1    1.50    5.80
   0 -14   1    0.40    3.80
   0 -14   1   10.00    3.30
  -1  14  -1  128.29   10.60
  -1  14  -1  126.19   12.20
   1 -14   1  128.69    9.90
  -2  14  -1  116.09   10.00
  -2  14  -1  110.39   12.00
   2 -14   1  112.39    9.60
  -3  14  -1  314.37   16.20
  -3  14  -1  347.57   20.60
   3 -14   1  336.47   18.90
  -4  14  -1  356.06   17.00
  -4  14  -1  392.46   22.40
   4 -14   1  374.16   20.70
  -5  14  -1  101.39   14.20
   5 -14   1  123.39   12.30
  -6  14  -1   58.69   14.70
   6 -14   1   50.29    7.10
   7  13  -1  385.66   23.10
  -7 -13   1  411.26   23.30
  -7 -13   1  452.65   23.30
   6  13  -1  154.78   57.79
   6  13  -1  168.68   14.20
  -6 -13   1  148.19   12.70
  -6 -13   1   12.30   64.59
  -6 -13   1  189.78   13.90
   5  13  -1  243.78   16.20
  -5 -13   1  246.08   16.10
  -5 -13   1  252.87   16.00
   4  13  -1  121.09   11.80
  -4 -13   1  115.49   10.50
   3  13  -1    5.60    6.20
  -3 -13   1    4.30    4.10
  -3 -13   1    8.40    4.60
   2  13  -1   44.60    7.70
   2  13  -1   51.19    9.30
  -2 -13   1   45.20    7.00
  -2 -13   1   44.60    8.30
  -1 -13   1   60.79    7.60
  -1 -13   1   47.80    5.10
  -1 -13   1   57.59    7.30
   0  13  -1  150.78   11.00
   0  13  -1  145.39   11.10
   0 -13   1  153.58   10.40
   0 -13   1  150.28   11.70
   1 -13   1   46.80    6.90
   1 -13   1   48.00    6.10
  -2  13  -1  230.28   13.40
  -2  13  -1  250.07   15.80
   2 -13   1  215.28   13.70
  -3  13  -1  147.89   10.10
  -3  13  -1  139.59   13.60
   3 -13   1  167.68   11.90
  -4  13  -1  174.98   14.90
  -4  13  -1  137.59    9.40
   4 -13   1  152.48   11.60
  -5  13  -1  242.98   18.20
   5 -13   1  300.37   17.60
  -6  13  -1   42.10   11.60
   6 -13   1   43.60    7.40
  -7  13  -1    8.90   10.30
   7 -13   1    3.20    4.10
   7 -13   1    0.50    4.40
   8  12  -1    1.40    7.00
  -8 -12   1    5.00    5.00
  -8 -12   1    5.90    4.90
   7  12  -1  109.89   48.40
  -7 -12   1  179.68   64.49
   6  12  -1   55.49   10.70
   6  12  -1   99.79   44.20
  -6 -12   1   56.09    7.90
  -6 -12   1   64.89    8.40
  -6 -12   1  114.79   41.80
   5  12  -1    2.20   29.70
   5  12  -1   34.90    8.60
  -5 -12   1   53.59   39.70
  -5 -12   1   44.60    7.10
  -5 -12   1   44.20    8.20
   4  12  -1  108.49   33.60
   4  12  -1  128.99   11.90
  -4 -12   1  119.99   38.90
  -4 -12   1  132.79   11.00
  -4 -12   1  131.29   10.60
   3  12  -1  138.19   12.70
  -3 -12   1  128.79   10.20
  -3 -12   1  123.69   12.60
   2  12  -1  211.18   13.20
  -2 -12   1  212.78   13.20
  -2 -12   1  204.68   14.00
   1  12  -1   45.70    7.10
  -1 -12   1   35.60    6.60
  -1 -12   1   34.10    6.00
   0  12  -1  168.58   11.00
   0 -12   1  177.38   11.30
   0 -12   1  169.18   12.00
   0 -12   1  167.18   10.40
  -1  12  -1    3.70    4.90
   1 -12   1    7.50    2.90
   1 -12   1    7.90    4.00
   1 -12   1    4.10    3.10
  -2  12  -1   15.20    7.10
  -2  12  -1    4.10    4.50
   2 -12   1    8.50    3.60
  -3  12  -1   33.70    6.00
  -3  12  -1   24.60    8.70
   3 -12   1   33.00    5.30
  -4  12  -1   37.00   10.20
  -4  12  -1   46.90    6.00
   4 -12   1   34.30    7.00
  -5  12  -1   71.89   11.80
   5 -12   1  109.69    8.30
   5 -12   1   93.49    9.20
  -6  12  -1  104.49   13.50
   6 -12   1  115.59   10.60
   6 -12   1  133.89    9.00
  -7  12  -1  136.89   15.40
   7 -12   1  148.89   10.20
   7 -12   1  155.08   12.60
  -8  12  -1   73.69   21.70
   8 -12   1   74.59    7.20
   8 -12   1   71.29    8.90
   9  11  -1   89.59   13.40
  -9 -11   1  117.69   10.70
  -9 -11   1  108.09   10.80
   8  11  -1  243.58   17.10
  -8 -11   1  223.18   15.60
  -8 -11   1  259.37   16.20
   7  11  -1   50.19   49.10
  -7 -11   1   74.89   60.99
   6  11  -1   50.99    9.80
   6  11  -1   52.79   41.80
  -6 -11   1   25.00   45.10
  -6 -11   1   56.69    7.40
  -6 -11   1   66.09    7.50
   5  11  -1  665.53   83.39
   5  11  -1  629.04   28.60
  -5 -11   1  671.03  100.79
  -5 -11   1  640.94   28.90
  -5 -11   1  614.14   28.80
   4  11  -1  639.44   67.69
  -4 -11   1  628.74   28.40
  -4 -11   1  589.84   73.99
  -4 -11   1  634.94   28.70
   3  11  -1  464.15   42.80
   3  11  -1  474.15   22.00
  -3 -11   1  495.25   43.50
  -3 -11   1  472.25   22.90
  -3 -11   1  466.85   22.50
   2  11  -1  253.87   14.20
  -2 -11   1  259.57   14.90
   1  11  -1  109.39    9.00
  -1 -11   1  105.39    8.40
  -1 -11   1  100.39    8.90
   0 -11   1   -0.50    3.40
   0 -11   1    7.40    3.60
   0 -11   1    7.60    3.00
   0 -11   1    2.10    2.00
   1 -11   1  302.77   13.90
   1 -11   1  286.57   16.30
   1 -11   1  315.37   15.00
   1 -11   1  269.77   15.00
  -2  11  -1  339.47   18.00
  -2  11  -1  342.37   16.00
   2 -11   1  343.27   15.80
   2 -11   1  356.46   17.60
  -3  11  -1   88.09   10.00
  -3  11  -1   83.09    7.00
   3 -11   1   79.29    7.40
   3 -11   1   72.79    6.20
  -4  11  -1  187.48   31.70
  -4  11  -1  180.18   14.10
  -4  11  -1  173.68    9.60
   4 -11   1  209.58   10.90
   4 -11   1  180.58   12.10
  -5  11  -1   64.19   10.80
   5 -11   1   69.79    7.60
   5 -11   1   63.59    5.80
  -6  11  -1  376.36   21.50
   6 -11   1  390.96   18.00
   6 -11   1  361.06   20.40
  -7  11  -1  269.37   19.30
   7 -11   1  319.37   15.70
   7 -11   1  296.57   17.90
  -8  11  -1  361.96   22.10
   8 -11   1  322.77   16.80
   8 -11   1  306.27   19.30
  -9  11  -1   97.89   14.00
   9 -11   1  101.89    8.50
   9 -11   1   93.89   10.00
  10  10  -1    7.10    7.50
 -10 -10   1    1.40    4.10
 -10 -10   1   18.00    7.80
   9  10  -1   46.10   10.50
  -9 -10   1   59.39    8.00
  -9 -10   1   48.80    7.70
   8  10  -1   20.50    8.10
   8  10  -1   10.90   44.40
  -8 -10   1   25.20    6.30
  -8 -10   1  -48.90   76.79
  -8 -10   1   31.10    7.50
   7  10  -1   29.00   40.20
   7  10  -1   -1.60    5.90
  -7 -10   1   12.90    5.40
  -7 -10   1   -7.70   62.29
  -7 -10   1   20.10    6.00
   6  10  -1    4.70    5.90
   6  10  -1    3.10   32.60
  -6 -10   1  -35.10   39.60
  -6 -10   1    8.20    3.90
  -6 -10   1   -1.80    3.00
   5  10  -1   26.60    8.10
   5  10  -1  -10.90   24.30
  -5 -10   1   20.80    5.40
  -5 -10   1   28.70    6.50
  -5 -10   1   53.29   38.70
   4  10  -1  200.88   13.40
   4  10  -1  230.68   53.49
  -4 -10   1  197.38   54.09
  -4 -10   1  210.58   13.10
  -4 -10   1  207.58   13.00
   3  10  -1  118.39    9.80
   3  10  -1   79.39   25.90
  -3 -10   1   80.99   27.70
  -3 -10   1   91.49    8.00
  -3 -10   1   91.59    8.00
   2  10  -1  179.08   11.50
  -2 -10   1  185.18   11.70
  -2 -10   1  183.58   11.30
   1  10  -1   99.89    8.40
  -1 -10   1   95.79    7.60
  -1 -10   1   89.59    7.90
   0 -10   1   67.89    5.50
   0 -10   1   67.49    6.00
   0 -10   1   61.69    6.60
   0 -10   1   61.19    6.10
   1 -10   1   28.90    5.30
   1 -10   1   23.20    4.70
   1 -10   1   33.60    5.20
   1 -10   1   24.10    3.60
  -2  10  -1   64.69    6.90
   2 -10   1   49.20    5.80
   2 -10   1   57.19    5.00
  -3  10  -1   95.29   10.10
  -3  10  -1   97.39    7.20
   3 -10   1  104.69    6.90
   3 -10   1  110.59    8.60
  -4  10  -1   12.50   23.80
  -4  10  -1    0.00    6.30
   4 -10   1    6.70    2.30
   4 -10   1    7.30    3.40
   4 -10   1  -19.50   18.50
  -5  10  -1   73.79   10.40
  -5  10  -1   62.79   32.40
   5 -10   1   63.09    5.90
   5 -10   1   70.49    7.20
   5 -10   1   52.69   26.00
  -6  10  -1   69.59   11.30
   6 -10   1   61.79    5.80
   6 -10   1   57.99    7.10
  -7  10  -1   62.89   11.20
   7 -10   1   57.59    7.70
   7 -10   1   70.69    6.20
  -8  10  -1    9.00    8.80
   8 -10   1   11.90    4.50
   8 -10   1   12.00    5.20
  -9  10  -1    8.00   10.20
   9 -10   1   16.70    3.80
   9 -10   1   17.00    5.60
 -10  10  -1   33.90   11.50
  10 -10   1   25.60    5.70
  10 -10   1   22.80    6.60
  10   9  -1    9.70   10.10
 -10  -9   1   15.40    5.20
 -10  -9   1   27.10    7.30
   9   9  -1  148.79   13.70
  -9  -9   1  162.08   12.10
  -9  -9   1  157.58   12.50
  -9  -9   1  176.08  115.29
   8   9  -1  185.88   14.50
   8   9  -1  390.66  129.69
  -8  -9   1  188.08   13.10
  -8  -9   1  189.48  130.69
  -8  -9   1  189.08   13.10
   7   9  -1  174.78   13.50
   7   9  -1  185.18   69.39
  -7  -9   1  188.68   75.39
  -7  -9   1  152.88   11.50
  -7  -9   1  159.88   11.40
   6   9  -1  303.07   77.09
   6   9  -1  255.97   15.90
  -6  -9   1  243.88   14.70
  -6  -9   1  271.07   15.10
  -6  -9   1  340.17   85.69
   5   9  -1  106.59   42.30
   5   9  -1   59.49    8.80
  -5  -9   1   77.29   48.40
  -5  -9   1   82.29    7.80
  -5  -9   1   63.99    6.70
   4   9  -1  172.78   12.20
   4   9  -1  205.58   49.30
  -4  -9   1  168.48   11.10
  -4  -9   1  202.48   57.59
  -4  -9   1  185.88   11.40
   3   9  -1   95.79    9.00
   3   9  -1  164.18   37.10
  -3  -9   1   93.99   29.00
  -3  -9   1   88.99    7.80
  -3  -9   1  106.89    8.20
   2   9  -1  338.67   16.30
  -2  -9   1  354.46   17.20
  -2  -9   1  356.56   16.90
  -2  -9   1  314.87   40.70
   1   9  -1  112.99    8.30
  -1  -9   1  116.39    8.00
  -1  -9   1  102.29    8.20
   0  -9   1  665.63   26.40
   0  -9   1  640.14   26.10
   0  -9   1  655.03   27.60
   0  -9   1  645.84   25.20
   1  -9   1  406.86   19.40
   1  -9   1  410.16   18.40
   1  -9   1  435.16   18.20
   1  -9   1  398.96   17.20
  -2   9  -1  121.69    9.80
  -2   9  -1  113.29    7.90
   2  -9   1  126.19    7.40
   2  -9   1  121.29    8.50
  -3   9  -1  121.09   10.70
  -3   9  -1  129.29   28.30
   3  -9   1  125.29    7.60
   3  -9   1  115.19   26.00
   3  -9   1  122.19    9.10
  -4   9  -1   15.20    6.90
  -4   9  -1  -25.30   18.90
  -4   9  -1   19.50    3.90
   4  -9   1    9.20   19.60
   4  -9   1   20.60    3.30
   4  -9   1   13.80    4.30
  -5   9  -1   65.29   38.80
  -5   9  -1   21.60    8.10
   5  -9   1   22.50    4.50
   5  -9   1   37.00    5.40
   5  -9   1  -42.50   29.40
  -6   9  -1  182.28   14.90
  -6   9  -1  200.48   56.99
   6  -9   1  202.38   11.10
   6  -9   1  203.78   13.00
   6  -9   1  140.29   49.20
  -7   9  -1  234.08   16.80
   7  -9   1  238.48   14.80
  -8   9  -1   70.39   12.90
   8  -9   1   61.89    6.20
   8  -9   1   66.19    7.40
  -9   9  -1    4.00    9.20
   9  -9   1    6.30    3.70
   9  -9   1    8.70    3.50
 -10   9  -1  291.17   28.90
  10  -9   1  301.17   25.90
  10  -9   1  285.57   15.70
  11   8  -1   30.70    9.40
 -11  -8   1   30.50    7.40
 -11  -8   1   42.00   15.30
  10   8  -1   79.19   11.30
 -10  -8   1   69.49    8.40
 -10  -8   1   95.79   10.00
   9   8  -1   80.59   58.49
   9   8  -1   25.50    8.00
  -9  -8   1  -61.89   87.99
  -9  -8   1   35.30    5.60
  -9  -8   1   36.30    8.40
   8   8  -1  181.88   13.90
   8   8  -1  164.58   72.59
  -8  -8   1  177.48   12.50
  -8  -8   1  255.27   99.79
  -8  -8   1  164.08   11.70
   7   8  -1  219.68   14.70
   7   8  -1  182.48   74.29
  -7  -8   1  225.48   13.50
  -7  -8   1  154.68   64.89
   6   8  -1   62.19    9.50
   6   8  -1    3.30   40.30
  -6  -8   1  111.49   58.99
  -6  -8   1   42.60    6.00
  -6  -8   1   52.19    6.60
   5   8  -1  257.47   15.40
   5   8  -1  300.77   66.79
  -5  -8   1  343.07   80.69
  -5  -8   1  287.37   15.10
  -5  -8   1  273.97   14.60
   4   8  -1   57.09   29.40
   4   8  -1   54.49    8.70
  -4  -8   1   39.50    5.20
  -4  -8   1   38.10    5.50
  -4  -8   1   10.30   27.80
   3   8  -1  197.78   37.50
   3   8  -1  200.58   11.80
  -3  -8   1  183.78   46.30
  -3  -8   1  202.88   11.40
  -3  -8   1  191.88   11.20
   2   8  -1   61.59    6.90
   2   8  -1   86.79   23.10
  -2  -8   1   75.39    6.40
  -2  -8   1   92.69   26.40
  -2  -8   1   72.19    6.30
   1   8  -1  966.30   35.70
  -1  -8   1  970.40   36.60
  -1  -8   1  950.80   37.10
   0  -8   1  974.00   38.00
   0  -8   1 1003.50   36.90
   0  -8   1  966.80   35.80
   0  -8   1  989.00   36.60
   1  -8   1  102.59    7.00
   1  -8   1   99.19    6.10
   1  -8   1   93.29    7.30
   1  -8   1  101.69    6.70
  -2   8  -1  487.95   21.00
   2  -8   1  485.75   21.20
   2  -8   1  493.45   19.70
   2  -8   1  497.45   19.70
  -3   8  -1   15.40    3.90
  -3   8  -1   32.40   18.10
  -3   8  -1   23.40    6.80
   3  -8   1   18.60    3.60
   3  -8   1   20.50    4.60
   3  -8   1   19.80   13.70
  -4   8  -1   95.79   38.20
  -4   8  -1  131.99   11.00
   4  -8   1  115.19    8.70
   4  -8   1  136.39    7.80
   4  -8   1   99.09   33.30
  -5   8  -1  279.47   16.50
  -5   8  -1  276.97   67.39
   5  -8   1  278.27   13.50
   5  -8   1  275.37   51.39
   5  -8   1  284.87   15.20
  -6   8  -1  852.71   99.89
  -6   8  -1  830.52   34.10
   6  -8   1  777.92   31.30
   6  -8   1  751.72   92.59
   6  -8   1  765.92   33.50
  -7   8  -1  500.25   25.00
  -7   8  -1  448.06   85.59
   7  -8   1  519.75   24.10
   7  -8   1  335.37   81.69
   7  -8   1  512.55   22.00
  -8   8  -1   82.89   13.30
   8  -8   1   68.29    7.30
   8  -8   1   59.49    6.30
  -9   8  -1   95.59   12.90
   9  -8   1   95.09    9.00
   9  -8   1   95.89    7.90
 -10   8  -1   41.10   10.50
  10  -8   1   38.90    6.20
  10  -8   1   41.00    5.80
 -11   8  -1  208.78   16.40
  11  -8   1  152.28   11.10
  11  -8   1  174.18   15.50
  11   7  -1   42.70   10.40
 -11  -7   1   55.89    7.80
 -11  -7   1   51.19    7.90
 -10  -7   1  173.08   96.89
   9   7  -1   94.99   43.20
   9   7  -1   41.10    9.40
  -9  -7   1   33.20    7.10
  -9  -7   1   39.00    7.00
  -9  -7   1   42.80   77.39
   8   7  -1   85.59   48.30
  -8  -7   1   36.80    6.40
  -8  -7   1   19.70   50.49
   7   7  -1   62.99    9.80
   7   7  -1   50.69   33.60
  -7  -7   1   58.49    6.80
  -7  -7   1   49.00    7.20
  -7  -7   1   99.79   48.80
   6   7  -1   69.19    9.70
   6   7  -1   27.90   34.40
  -6  -7   1   56.79    6.60
  -6  -7   1   45.40    5.80
  -6  -7   1  128.09   65.29
   5   7  -1   11.80   40.20
   5   7  -1   18.10    6.40
  -5  -7   1   15.50    4.10
  -5  -7   1   33.10   42.30
  -5  -7   1   14.40    4.70
   4   7  -1   41.90   31.50
   4   7  -1   25.60    6.50
  -4  -7   1   24.60    5.00
  -4  -7   1   -5.00   21.90
  -4  -7   1   21.80    4.80
   3   7  -1  273.87   44.70
   3   7  -1  331.97   15.70
  -3  -7   1  347.37   15.70
  -3  -7   1  333.07   15.70
  -3  -7   1  376.26   52.79
   2   7  -1   -2.20   11.90
   2   7  -1    0.30    3.30
  -2  -7   1    2.80    2.40
  -2  -7   1    3.20    2.20
  -2  -7   1   -5.50   14.70
   1   7  -1   96.49    6.70
  -1  -7   1   83.89    6.30
  -1  -7   1  104.59    8.30
   0  -7   1   11.80    3.10
   0  -7   1   12.00    2.80
   1  -7   1  178.78   10.00
   1  -7   1  176.08    9.50
  -2   7  -1  661.43   25.50
  -2   7  -1  636.84   42.70
   2  -7   1  622.74   25.70
   2  -7   1  642.74   24.40
   2  -7   1  636.24   24.20
   2  -7   1  665.73   42.30
  -3   7  -1   88.59    5.50
  -3   7  -1   80.49    8.00
  -3   7  -1  127.69   30.50
   3  -7   1   90.99    5.70
   3  -7   1   84.99    6.70
   3  -7   1  110.79   28.20
  -4   7  -1    3.30   22.00
  -4   7  -1   57.69    8.30
   4  -7   1   46.00    5.30
   4  -7   1   60.19    4.80
   4  -7   1   65.69   21.70
  -5   7  -1   57.79    9.70
  -5   7  -1   -2.20   23.30
   5  -7   1   39.90    5.10
   5  -7   1   42.90    4.50
   5  -7   1   72.59   34.40
  -6   7  -1   68.29   10.10
  -6   7  -1   82.29   47.10
   6  -7   1   53.29   37.60
   6  -7   1   61.99    6.50
   6  -7   1   74.99    6.10
  -7   7  -1   15.80   10.00
  -7   7  -1   36.80   48.70
   7  -7   1   12.10    3.30
   7  -7   1    5.50   25.60
   7  -7   1    6.60    3.80
  -8   7  -1   80.39   68.29
  -8   7  -1   72.69   12.60
   8  -7   1   45.90    6.20
   8  -7   1   50.89   47.30
   8  -7   1   53.69    5.70
  -9   7  -1   26.10    9.50
   9  -7   1   11.60    3.70
   9  -7   1   13.70    4.30
 -10   7  -1   12.40    9.50
  10  -7   1   10.00    4.00
  10  -7   1    6.20    4.10
 -11   7  -1  100.79   13.80
  11  -7   1   87.49    8.40
  11  -7   1   90.69    9.50
  11   6  -1   86.69   19.20
 -11  -6   1   96.19    9.40
 -11  -6   1   93.79    9.90
  10   6  -1    2.70   59.79
 -10  -6   1   -8.90  115.79
   9   6  -1   81.09   10.50
   9   6  -1    4.20   63.89
  -9  -6   1   84.89    8.00
  -9  -6   1  108.39   69.29
  -9  -6   1   75.49    8.50
   8   6  -1  490.05  107.99
   8   6  -1  643.64   28.70
  -8  -6   1  647.84   28.30
  -8  -6   1  643.14   29.90
  -8  -6   1  602.24  119.49
   7   6  -1  232.68   74.89
   7   6  -1  279.37   16.40
  -7  -6   1  214.68   71.39
  -7  -6   1  298.57   15.20
  -7  -6   1  291.97   15.40
   6   6  -1  560.44   24.50
   6   6  -1  586.94   90.69
  -6  -6   1  534.35   23.50
  -6  -6   1  533.85   23.50
  -6  -6   1  494.95   96.29
   5   6  -1  186.38   12.20
   5   6  -1  241.68   65.79
  -5  -6   1  156.88   59.29
  -5  -6   1  201.68   11.30
  -5  -6   1  182.98   10.80
   4   6  -1  533.85   72.29
   4   6  -1  623.04   24.90
  -4  -6   1  621.64   25.00
  -4  -6   1  610.14   24.80
  -4  -6   1  575.84   79.19
   3   6  -1  191.28   46.70
   3   6  -1  161.08    9.50
  -3  -6   1  163.98    9.20
  -3  -6   1  161.48    9.10
  -3  -6   1  237.28   52.29
   2   6  -1 1185.58   78.09
   2   6  -1 1246.18   43.80
  -2  -6   1 1216.38   44.20
  -2  -6   1 1182.38   80.79
  -2  -6   1 1209.68   44.00
   1   6  -1 2312.87   75.19
   1   6  -1 2121.59   93.19
  -1  -6   1 2154.88   74.89
  -1  -6   1 2107.19   94.79
  -1  -6   1 2194.08   76.19
   0  -6   1   47.50    4.10
   0  -6   1   48.70    3.90
   0  -6   1   53.49    4.70
   0  -6   1   53.59    3.80
   1  -6   1  352.16   14.40
   1  -6   1  359.96   15.30
   1  -6   1  356.56   15.70
  -2   6  -1   42.80    5.60
  -2   6  -1   39.00   17.10
   2  -6   1   33.70    3.90
   2  -6   1   38.00    3.30
   2  -6   1   47.30   14.20
  -3   6  -1  463.55   17.20
  -3   6  -1  468.55   19.90
   3  -6   1  481.35   20.20
   3  -6   1  473.55   20.10
   3  -6   1  508.75   53.79
  -4   6  -1 1113.49   98.49
  -4   6  -1 1312.37   46.90
   4  -6   1 1278.47  100.29
   4  -6   1 1276.57   47.20
   4  -6   1 1283.67   45.60
  -5   6  -1 1477.45   52.89
  -5   6  -1 1403.06  124.09
   5  -6   1 1507.95  121.69
   5  -6   1 1340.77   52.49
   5  -6   1 1406.26   51.09
  -6   6  -1  678.33   93.29
  -6   6  -1  664.23   28.90
   6  -6   1  576.84   84.49
   6  -6   1  664.83   26.40
   6  -6   1  665.83   27.90
  -7   6  -1   -6.00   39.20
  -7   6  -1    3.40    7.60
   7  -6   1    5.60    3.10
   7  -6   1    3.00    2.60
  -8   6  -1   87.79   46.80
  -8   6  -1   27.90    9.10
   8  -6   1   23.80    5.10
   8  -6   1   23.70    5.30
   8  -6   1  -17.10   33.70
  -9   6  -1   32.10    9.60
   9  -6   1   33.40    5.10
   9  -6   1   33.60    5.40
 -10   6  -1  362.46   21.50
  10  -6   1  364.56   19.50
  10  -6   1  367.86   18.90
 -11   6  -1  425.06   25.60
  11  -6   1  432.16   21.70
  11  -6   1  432.76   22.10
  12   5  -1  184.78   15.30
 -12  -5   1  184.68   14.60
 -12  -5   1  192.78   12.80
 -11  -5   1  344.77  132.79
  10   5  -1   43.60    9.40
 -10  -5   1   41.50    6.10
 -10  -5   1   80.59   69.89
 -10  -5   1   49.70    7.60
   9   5  -1    6.40    6.20
   9   5  -1   19.70   50.69
  -9  -5   1   11.90    4.40
  -9  -5   1   18.40    6.00
  -9  -5   1  -95.69   62.19
   8   5  -1   11.80    6.10
   8   5  -1  -65.59   37.00
  -8  -5   1   35.40   55.09
  -8  -5   1   12.70    5.00
  -8  -5   1    4.70    2.80
   7   5  -1  411.86   98.39
   7   5  -1  382.06   19.20
  -7  -5   1  378.96   17.90
  -7  -5   1  353.56   88.59
  -7  -5   1  372.76   18.40
   6   5  -1  444.16   78.79
   6   5  -1  389.56   19.20
  -6  -5   1  387.16   18.50
  -6  -5   1  463.75  105.39
  -6  -5   1  403.46   18.10
   5   5  -1  341.57   66.49
   5   5  -1  402.36   18.60
  -5  -5   1  411.96   74.09
  -5  -5   1  407.16   17.80
  -5  -5   1  397.46   18.00
   4   5  -1  112.49    8.20
   4   5  -1  147.19   48.00
  -4  -5   1  105.69   42.80
  -4  -5   1   98.59    6.80
  -4  -5   1  105.99    7.10
   3   5  -1   21.70    4.60
   3   5  -1   23.90   21.00
  -3  -5   1   21.30    3.50
  -3  -5   1  -10.80   17.50
  -3  -5   1   13.40    3.10
   2   5  -1  250.37   11.20
   2   5  -1  233.38   32.60
  -2  -5   1  216.88   38.00
  -2  -5   1  232.58   12.10
  -2  -5   1  256.27   11.30
   1   5  -1  114.89   17.80
   1   5  -1  136.99    6.50
  -1  -5   1  142.69    7.50
  -1  -5   1  144.09    6.80
  -1  -5   1  165.88   21.90
  -1  -5   1  144.79    7.40
  -1  -5   1  132.99    6.40
   0  -5   1  269.37   11.30
   0  -5   1  245.78   10.70
   0  -5   1  274.67   11.30
   0  -5   1  263.07   11.80
  -1   5  -1  536.85   20.70
   1  -5   1  588.54   21.80
   1  -5   1  553.64   20.90
   1  -5   1  580.04   22.20
  -2   5  -1   60.29    3.50
  -2   5  -1  114.39   25.40
  -2   5  -1   72.19    5.40
   2  -5   1   78.79   21.20
   2  -5   1   59.39    4.80
   2  -5   1   59.09    3.70
   2  -5   1   59.49    4.00
  -3   5  -1  436.96   19.40
  -3   5  -1  439.16   52.69
   3  -5   1  444.76   49.60
   3  -5   1  440.56   18.60
   3  -5   1  452.45   17.50
  -4   5  -1  151.58   60.09
  -4   5  -1  120.89    8.90
   4  -5   1  128.09    7.00
   4  -5   1  107.29    7.50
   4  -5   1  132.09   49.80
  -5   5  -1   19.00   29.70
  -5   5  -1   24.30    7.00
   5  -5   1   23.30    3.80
   5  -5   1   22.30    3.60
   5  -5   1   36.90   25.80
  -6   5  -1   37.90   35.00
  -6   5  -1   32.10    8.50
   6  -5   1   22.00    4.80
   6  -5   1   26.70    5.00
   6  -5   1   62.69   36.20
  -7   5  -1  154.58   13.80
  -7   5  -1  210.28   64.29
   7  -5   1  189.98   11.20
   7  -5   1  144.69   50.69
   7  -5   1  185.18   10.50
  -8   5  -1    6.70    8.10
  -8   5  -1  -40.00   46.50
   8  -5   1  -34.90   28.10
   8  -5   1    5.50    3.20
   8  -5   1    7.20    3.20
  -9   5  -1   19.40   63.39
  -9   5  -1  133.69   13.00
   9  -5   1   97.09    8.30
   9  -5   1  102.69    8.40
   9  -5   1   81.09   51.09
 -10   5  -1   59.39   12.20
  10  -5   1   45.50    6.30
  10  -5   1   45.50    6.50
 -11   5  -1  152.38   14.20
  11  -5   1  142.79   11.00
  11  -5   1  133.99   10.70
 -12   5  -1  124.19   13.40
  12  -5   1  108.39   10.10
  12   4  -1   28.30    9.30
 -12  -4   1   26.90    6.00
 -12  -4   1   28.70    8.90
  11   4  -1  -12.70   55.09
 -11  -4   1 -130.29  101.09
  10   4  -1  280.67   17.70
 -10  -4   1  287.77   15.20
 -10  -4   1  259.87   16.50
 -10  -4   1  162.88   94.29
   9   4  -1  669.53   29.90
   9   4  -1  645.54  121.99
  -9  -4   1  724.93  124.49
  -9  -4   1  646.54   29.40
  -9  -4   1  671.83   28.00
   8   4  -1   49.40    9.00
   8   4  -1   11.20   47.20
  -8  -4   1  135.19   67.09
  -8  -4   1   39.30    6.50
  -8  -4   1   40.80    5.00
  -7  -4   1   70.69   45.80
   6   4  -1  -14.30   28.20
   6   4  -1    2.30    5.20
  -6  -4   1   -2.90    3.70
  -6  -4   1    0.80    2.50
   5   4  -1  518.45   77.69
   5   4  -1  495.85   21.10
  -5  -4   1  499.35   20.30
  -5  -4   1  486.25   20.50
  -5  -4   1  395.26   70.59
   4   4  -1  471.15   66.39
   4   4  -1  524.75   21.40
  -4  -4   1  514.45   72.59
  -4  -4   1  536.85   21.10
   3   4  -1 1246.18   95.79
   3   4  -1 1237.88   44.20
  -3  -4   1 1170.98   44.00
  -3  -4   1 1297.67   99.19
  -3  -4   1 1265.97   44.20
   2   4  -1 1422.66   49.30
   2   4  -1 1384.76   87.99
  -2  -4   1 1449.15   49.60
  -2  -4   1 1416.66   49.60
  -2  -4   1 1360.86   88.99
   1   4  -1    7.60   10.10
   1   4  -1   14.70    2.70
  -1  -4   1   12.60    1.70
  -1  -4   1   18.40    3.10
  -1  -4   1   14.60    2.50
  -1  -4   1    5.80   15.20
   0   4  -1  440.86   17.10
   0   4  -1  423.26   16.70
   0   4  -1  427.56   16.60
   0   4  -1  440.36   16.90
   0  -4   1  455.85   16.70
   0  -4   1  460.95   17.00
   0  -4   1  471.55   17.00
   0  -4   1  462.25   17.50
  -1   4  -1  464.75   18.80
  -1   4  -1  530.05   18.70
  -1   4  -1  499.25   19.80
  -1   4  -1  523.35   31.10
   1  -4   1  540.45   19.80
   1  -4   1  505.85   30.50
   1  -4   1  547.85   20.10
   1  -4   1  519.15   19.00
  -2   4  -1  336.67   36.80
  -2   4  -1  352.66   14.20
  -2   4  -1  337.87   12.60
   2  -4   1  344.97   12.80
   2  -4   1  348.17   14.40
   2  -4   1  345.57   36.50
   2  -4   1  347.27   13.60
  -3   4  -1   45.40    5.30
  -3   4  -1   41.10   22.30
   3  -4   1   48.50    3.60
   3  -4   1   51.59    4.30
   3  -4   1   27.70   20.30
  -4   4  -1   57.19    6.90
  -4   4  -1   56.39   27.40
   4  -4   1   56.19    4.30
   4  -4   1   44.60    4.40
   4  -4   1   51.49   28.90
  -5   4  -1   99.89    9.20
  -5   4  -1  100.99   48.10
   5  -4   1   89.49    6.10
   5  -4   1   97.99    6.80
  -6   4  -1  436.56   21.20
  -6   4  -1  427.36   75.69
   6  -4   1  459.85   19.40
   6  -4   1  436.96   73.29
   6  -4   1  460.55   20.00
  -7   4  -1  718.43   30.80
  -7   4  -1  615.54  105.39
   7  -4   1  768.22  102.99
   7  -4   1  740.03   29.10
   7  -4   1  727.83   29.60
  -8   4  -1  329.67   20.70
  -8   4  -1  324.27   96.39
   8  -4   1  322.67   16.10
   8  -4   1  319.77   16.20
   8  -4   1  339.67   95.19
  -9   4  -1   34.10   86.79
  -9   4  -1   50.09   10.40
   9  -4   1   58.29    6.70
   9  -4   1   48.80    5.70
   9  -4   1   -3.40   62.89
 -10   4  -1   93.99   79.49
 -10   4  -1   66.79   11.80
  10  -4   1   18.00   60.49
  10  -4   1   63.69    6.80
  10  -4   1   71.49    7.60
 -11   4  -1   63.49   11.00
  11  -4   1   62.89    7.70
  11  -4   1   64.29    7.10
 -12   4  -1   36.40   10.30
  12  -4   1   46.40    6.70
  12  -4   1   41.10    8.30
  12   3  -1  103.39   12.10
 -12  -3   1  104.59    8.80
  11   3  -1  220.78   15.80
  11   3  -1  237.18  116.09
 -11  -3   1  208.58   12.40
 -11  -3   1  108.59  143.09
 -11  -3   1  191.68   14.60
  10   3  -1  364.76   20.40
  10   3  -1  415.76  118.69
 -10  -3   1  356.86   20.40
 -10  -3   1  383.46   18.10
   9   3  -1   61.99    8.90
   9   3  -1   39.50   57.09
  -9  -3   1   64.09    8.50
  -9  -3   1   52.89   67.49
  -9  -3   1   63.99    6.20
   8   3  -1  312.57   17.40
   8   3  -1  278.77   83.39
  -8  -3   1  284.57   16.00
  -8  -3   1  289.27   14.40
  -8  -3   1  211.98   84.29
   7   3  -1    7.70    6.10
   7   3  -1  -21.50   25.90
  -7  -3   1    7.20    2.90
  -7  -3   1    7.30    4.70
  -7  -3   1   70.59   50.69
   6   3  -1   42.50   39.70
   6   3  -1   48.70    7.20
  -6  -3   1   17.40   33.40
  -6  -3   1   44.60    6.00
  -6  -3   1   52.09    4.90
   5   3  -1   40.20    6.40
   5   3  -1   52.29   36.20
  -5  -3   1   25.10    3.30
  -5  -3   1   44.60   31.30
  -5  -3   1   28.40    4.70
   4   3  -1 1110.59   39.70
   4   3  -1 1160.18  101.89
  -4  -3   1  988.60   97.59
  -4  -3   1 1041.40   39.20
  -4  -3   1 1115.69   39.20
   3   3  -1 3658.43  188.08
   3   3  -1 3741.73  122.89
  -3  -3   1 3612.54  122.69
  -3  -3   1 3453.55  186.68
  -3  -3   1 3631.84  122.79
   2   3  -1 2092.79  115.59
   2   3  -1 2029.10   72.79
   2   3  -1 2184.48   73.09
  -2  -3   1 2195.28   73.09
  -2  -3   1 2157.68   73.19
  -2  -3   1 2184.58  118.19
   1   3  -1 1502.75   75.49
   1   3  -1 1457.45   51.49
   1   3  -1 1602.54   51.29
   1   3  -1 1471.85   51.09
   1   3  -1 1383.86   51.19
  -1  -3   1 1549.74   78.19
  -1  -3   1 1515.75   51.49
   0   3  -1 3610.74  115.39
   0   3  -1 3334.57  114.39
   0   3  -1 3247.88  115.79
   0   3  -1 3140.69  114.39
   0  -3   1 3489.65  114.59
   0  -3   1 3612.04  123.29
   0  -3   1 3393.46  114.59
   0  -3   1 3615.24  122.39
   0  -3   1 3335.27  114.49
  -1   3  -1  228.08    9.50
  -1   3  -1  204.58   20.80
  -1   3  -1  233.08    9.70
  -1   3  -1  217.18    8.60
  -1   3  -1  222.48    9.00
   1  -3   1  243.08    9.70
   1  -3   1  235.98    9.70
   1  -3   1  236.18    9.00
   1  -3   1  190.38   20.50
  -2   3  -1 2432.66  119.69
  -2   3  -1 2181.18   79.59
  -2   3  -1 2359.66   80.09
   2  -3   1 2266.77   79.79
   2  -3   1 2442.86   80.59
   2  -3   1 2413.46   79.79
   2  -3   1 2442.16  118.09
  -3   3  -1  891.91   32.30
  -3   3  -1  853.11   75.49
   3  -3   1  862.41   32.30
   3  -3   1  874.51   31.70
   3  -3   1  978.70   76.79
  -4   3  -1  337.77   55.99
  -4   3  -1  319.97   14.80
   4  -3   1  339.57   14.30
   4  -3   1  262.37   48.20
   4  -3   1  331.77   13.70
  -5   3  -1    9.10    5.70
  -5   3  -1   -7.80   24.30
   5  -3   1    2.90    1.90
   5  -3   1    4.20    2.20
   5  -3   1   -0.90   20.00
  -6   3  -1  798.02  101.69
  -6   3  -1  710.93   29.30
   6  -3   1  698.73   27.80
   6  -3   1  724.23   28.30
   6  -3   1  687.13  110.79
  -7   3  -1  338.47   18.10
  -7   3  -1  306.97   86.79
   7  -3   1  363.36   73.39
   7  -3   1  334.87   15.90
   7  -3   1  319.97   15.60
  -8   3  -1 1047.90  135.79
  -8   3  -1 1028.70   40.50
   8  -3   1  914.41  122.69
   8  -3   1  955.70   38.20
   8  -3   1  973.00   38.20
  -9   3  -1  335.97   19.20
  -9   3  -1  489.55  115.59
   9  -3   1  336.07   16.70
   9  -3   1  407.86  106.29
   9  -3   1  337.87   17.30
 -10   3  -1  206.58  110.59
 -10   3  -1  184.88   14.30
  10  -3   1  182.08   12.20
  10  -3   1  176.78   11.50
  10  -3   1   50.39   62.59
 -11   3  -1   34.70    9.70
  11  -3   1   42.60    5.90
  11  -3   1   30.00    6.70
 -12   3  -1   55.99   16.50
  12  -3   1   40.90    6.10
 -12  -2   1 -159.48  134.89
  11   2  -1   55.09   74.39
  11   2  -1   13.80    6.30
 -11  -2   1    7.50    7.30
 -11  -2   1 -151.38   95.89
  10   2  -1   29.20    7.90
  10   2  -1   20.10   49.20
 -10  -2   1   52.99   74.09
 -10  -2   1   32.60    7.90
 -10  -2   1   18.30    4.40
   9   2  -1   57.89    9.60
   9   2  -1  -18.50   38.10
  -9  -2   1   40.40    4.80
  -9  -2   1   66.19   52.99
  -9  -2   1   60.59   10.20
   8   2  -1  109.59   57.29
   8   2  -1   61.09    9.00
  -8  -2   1   56.29    5.50
  -8  -2   1   60.99    8.60
  -8  -2   1  124.99   61.99
   7   2  -1    8.20    5.50
   7   2  -1   40.10   45.90
  -7  -2   1   13.00    3.50
  -7  -2   1   54.09   54.09
   6   2  -1    9.20    5.30
   6   2  -1   -9.10   20.10
  -6  -2   1   11.00    4.70
  -6  -2   1  -12.10   30.80
  -6  -2   1    8.00    2.60
   5   2  -1  155.68    9.20
   5   2  -1  159.68   50.39
  -5  -2   1  127.79    8.30
  -5  -2   1  211.68   62.99
  -5  -2   1  130.79    7.30
   4   2  -1   24.30   24.50
   4   2  -1   30.80    5.00
  -4  -2   1   22.10    3.70
  -4  -2   1   13.80   22.10
  -4  -2   1   20.90    2.60
   3   2  -1   89.49    6.10
   3   2  -1  103.59   30.90
  -3  -2   1   89.69    5.60
  -3  -2   1   64.09   25.00
  -3  -2   1   83.39    5.00
   2   2  -1   54.99    3.80
   2   2  -1   45.30    3.30
   2   2  -1   54.89   21.60
   2   2  -1   57.69    4.60
  -2  -2   1   50.49    3.60
  -2  -2   1   72.29   25.00
  -2  -2   1   62.59    4.00
  -2  -2   1   49.90    4.00
   1   2  -1 1084.29   61.09
   1   2  -1 1162.68   38.20
   1   2  -1 1117.79   38.10
   1   2  -1 1069.99   37.90
   1   2  -1 1099.49   38.10
  -1  -2   1 1076.29   62.59
  -1  -2   1 1140.99   38.30
   0   2  -1    8.10    1.40
   0  -2   1    6.70    1.50
   0  -2   1    8.00    1.50
  -1   2  -1  321.77   12.70
  -1   2  -1  372.66   30.10
  -1   2  -1  340.27   12.30
  -1   2  -1  351.56   13.10
  -1   2  -1  338.47   12.80
   1  -2   1  361.96   12.80
   1  -2   1  375.86   13.30
   1  -2   1  350.66   12.40
  -2   2  -1   23.20    2.60
   2  -2   1   57.59   19.20
   2  -2   1   27.00    2.80
  -3   2  -1   39.40    5.20
  -3   2  -1   41.70   21.30
   3  -2   1   51.89   24.90
   3  -2   1   42.50    3.40
   3  -2   1   35.00    3.20
  -4   2  -1  276.87   12.80
  -4   2  -1  323.37   52.39
   4  -2   1  253.47   11.70
   4  -2   1  264.07   11.60
   4  -2   1  303.97   50.29
  -5   2  -1  418.36   69.49
  -5   2  -1  411.76   18.50
   5  -2   1  431.36   17.40
   5  -2   1  440.56   17.60
   5  -2   1  355.46   60.79
  -6   2  -1   55.79   38.20
  -6   2  -1   37.90    7.90
   6  -2   1   35.30    5.00
   6  -2   1   53.89   30.70
   6  -2   1   39.10    4.00
  -7   2  -1  123.39   53.29
  -7   2  -1   58.19    9.40
   7  -2   1   45.20    4.90
   7  -2   1   65.69   33.00
   7  -2   1   47.10    6.10
  -8   2  -1   38.40    9.60
  -8   2  -1   -0.40   51.99
   8  -2   1   50.19   36.40
   8  -2   1   50.39    7.80
  -9   2  -1  181.58   87.29
  -9   2  -1   93.19   10.70
   9  -2   1   90.79    8.50
   9  -2   1  -16.80   60.09
   9  -2   1   99.09    7.20
 -10   2  -1   14.30   75.69
 -10   2  -1    5.30    6.90
  10  -2   1  -67.39   42.10
  10  -2   1   18.00    5.90
  10  -2   1   14.70    4.40
 -11   2  -1   69.19   12.30
 -11   2  -1   22.60  127.19
  11  -2   1   56.89   72.79
  11  -2   1   65.79    8.10
  11  -2   1   83.49   15.30
 -12   2  -1   20.10   10.30
  12  -2   1    9.80    4.20
  12  -2   1   12.00    5.30
  12   1  -1  199.88   96.59
  12   1  -1  152.58   19.60
 -12  -1   1  181.08   10.10
 -12  -1   1  175.78   18.70
 -12  -1   1  230.48  208.88
  11   1  -1  551.14   26.90
  11   1  -1  491.45  118.69
 -11  -1   1  521.35   22.80
 -11  -1   1  565.64   27.60
 -11  -1   1  663.83  179.58
  10   1  -1  176.28   92.09
  10   1  -1  191.98   13.40
 -10  -1   1  142.19    9.30
 -10  -1   1  305.77  140.29
 -10  -1   1  153.58   13.10
   9   1  -1  149.09   12.00
   9   1  -1  123.99   61.49
  -9  -1   1  147.19    8.90
  -9  -1   1  154.08   12.20
  -9  -1   1  141.99   80.39
   8   1  -1  264.97   84.09
   8   1  -1  197.48   12.90
  -8  -1   1  188.78   65.09
  -8  -1   1  175.78    9.80
  -8  -1   1  185.08   12.80
   7   1  -1  298.07   86.49
   7   1  -1  302.57   15.90
  -7  -1   1  302.37   16.00
  -7  -1   1  335.57   87.29
   6   1  -1  407.46   18.40
   6   1  -1  374.06   87.29
  -6  -1   1  441.46   98.99
  -6  -1   1  400.66   18.30
  -6  -1   1  407.06   16.40
   5   1  -1  847.32   97.29
   5   1  -1  872.51   32.30
  -5  -1   1  815.22   32.10
  -5  -1   1  862.21   30.90
  -5  -1   1  881.81   99.79
   4   1  -1 1572.14   54.59
   4   1  -1 1585.24  122.69
  -4  -1   1 1532.15   53.69
  -4  -1   1 1627.04  123.39
  -4  -1   1 1512.15   54.49
   3   1  -1    5.10    3.30
   3   1  -1    3.00    2.90
   3   1  -1   -8.00   15.30
   3   1  -1    3.10    1.50
  -3  -1   1   23.10   19.70
  -3  -1   1    0.90    2.90
  -3  -1   1    3.50    1.60
   2   1  -1 3814.62  128.29
   2   1  -1 3939.71  128.69
   2   1  -1 3812.12  176.48
  -2  -1   1 3819.22  128.49
  -2  -1   1 3827.92  128.39
  -2  -1   1 3843.72  128.49
  -2  -1   1 3806.92  177.48
   1   1  -1  220.58    8.10
   1   1  -1  216.68    8.20
   1   1  -1  199.98   23.20
   1   1  -1  187.68    7.80
  -1  -1   1  196.28   23.70
  -1  -1   1  210.48    8.00
  -1  -1   1  223.78    8.10
   0   1  -1 3810.52  135.19
   0   1  -1 4458.35  151.18
   0  -1   1 4380.56  150.38
   0  -1   1 3802.72  135.09
   0  -1   1 3946.81  135.29
  -1   1  -1 3259.07  134.79
   1  -1   1 3395.76  135.39
  -2   1  -1  713.13   59.39
  -2   1  -1  641.44   23.60
  -2   1  -1  634.14   23.40
   2  -1   1  615.84   23.50
   2  -1   1  740.03   23.50
  -3   1  -1   99.99    5.50
  -3   1  -1   91.19    6.40
  -3   1  -1  118.09    5.60
  -3   1  -1   79.09   28.30
   3  -1   1   87.49    6.10
   3  -1   1  121.79    5.60
   3  -1   1  103.09   30.80
   3  -1   1  111.99    5.70
  -4   1  -1   47.50   36.30
  -4   1  -1   28.20    5.20
   4  -1   1   22.90    3.20
   4  -1   1   14.90   20.20
   4  -1   1   28.40    2.90
  -5   1  -1  399.06   70.09
  -5   1  -1  473.95   19.50
   5  -1   1  459.25   18.50
   5  -1   1  444.96   18.00
   5  -1   1  480.05   70.39
  -6   1  -1 1872.51  155.88
  -6   1  -1 1656.33   59.29
   6  -1   1 1664.73  143.29
   6  -1   1 1604.74   57.69
   6  -1   1 1557.24   58.19
  -7   1  -1 1304.67   49.20
  -7   1  -1 1157.58  169.08
   7  -1   1 1269.47   47.90
   7  -1   1 1321.07   47.10
   7  -1   1 1411.46  142.19
  -8   1  -1  349.07   18.90
   8  -1   1  450.05   88.09
   8  -1   1  388.36   16.40
   8  -1   1  331.27   17.30
  -9   1  -1  103.99   10.50
   9  -1   1   98.19    7.10
   9  -1   1   76.19   62.29
   9  -1   1   84.99    8.50
 -10   1  -1  384.76   21.40
  10  -1   1  393.26   19.90
  10  -1   1  292.77   95.59
  10  -1   1  397.16   18.00
 -11   1  -1  135.69   12.90
  11  -1   1  100.99  102.59
  11  -1   1  124.49   11.10
  11  -1   1  137.89    9.20
 -12   1  -1  101.79   11.90
 -12   1  -1  147.99  140.39
  12  -1   1  107.89   10.60
  12  -1   1  125.39   12.80
  12  -1   1   12.70   84.79
  12   0  -1  146.19   13.40
  12   0  -1  101.79   85.09
 -12   0   1  164.68    8.80
 -12   0   1  398.46  165.48
 -12   0   1  164.58   20.40
  11   0  -1   13.90   69.49
  11   0  -1   66.09   10.70
 -11   0   1   55.29    5.30
 -11   0   1   51.89   11.00
  10   0  -1  632.24   28.70
  10   0  -1  553.14  126.99
 -10   0   1  817.42  168.28
 -10   0   1  612.94   29.50
 -10   0   1  620.04   24.80
   9   0  -1  272.27   94.19
   9   0  -1  251.67   15.30
  -9   0   1  274.77   12.50
  -9   0   1  257.47   16.20
  -9   0   1  301.27   96.19
   8   0  -1  389.66   19.00
   8   0  -1  264.57   73.49
  -8   0   1  383.06   15.80
  -8   0   1  334.07   87.09
  -8   0   1  373.86   19.50
   7   0  -1   61.69   50.49
   7   0  -1   42.80    7.40
  -7   0   1   77.29   58.19
  -7   0   1   41.10    8.40
  -7   0   1   32.00    3.50
   6   0  -1  129.59   50.99
   6   0  -1   87.49    7.80
   6   0  -1   91.49    5.50
  -6   0   1  124.09   45.70
  -6   0   1   92.89    8.60
  -6   0   1   82.99    5.20
   5   0  -1  203.98   10.40
   5   0  -1  170.58    8.40
   5   0  -1  273.57   55.19
  -5   0   1  173.88    8.20
  -5   0   1  206.78   10.80
  -5   0   1  277.27   80.69
   4   0  -1   28.00    4.60
   4   0  -1   17.60   19.90
   4   0  -1   17.40    2.10
   4   0  -1   18.40    2.00
  -4   0   1   18.80    2.20
  -4   0   1   31.40    5.00
  -4   0   1   27.80   23.00
  -4   0   1   20.10    2.50
   3   0  -1   51.79   23.20
   3   0  -1   56.79    5.00
   3   0  -1   56.79    3.50
   3   0  -1   53.69    3.20
   3   0  -1   63.79    5.00
  -3   0   1   55.39    3.30
  -3   0   1   57.89    5.40
  -3   0   1   77.89   29.60
  -3   0   1   71.79    5.30
   2   0  -1   55.99    3.20
   2   0  -1   48.80   19.80
   2   0  -1   54.99    3.90
   2   0  -1   53.59    2.90
  -2   0   1   55.49    3.30
  -2   0   1   55.39    3.80
  -2   0   1   57.59    3.00
  -2   0   1   41.50   19.80
  -2   0   1   46.20    3.90
   1   0  -1 1067.09   35.50
   1   0  -1 1067.49   60.09
   1   0  -1 1079.59   35.80
   1   0  -1 1016.50   35.30
  -1   0   1 1017.80   35.50
  -1   0   1 1029.20   35.40
  -1   0   1 1043.40   59.69
  -1   0   1 1062.89   35.50
   0   0  -1 1803.22   60.39
  -1   0  -1  849.32   28.70
  -1   0  -1  851.71   28.70
  -1   0  -1  841.72   28.30
   1   0   1  856.11   28.70
   1   0   1  816.32   28.60
   1   0   1  860.61   50.29
  -2   0  -1  564.04   21.40
  -2   0  -1  594.04   21.90
  -2   0  -1  615.54   21.20
   2   0   1  628.64   20.50
   2   0   1  604.14   20.60
   2   0   1  634.94   21.40
   2   0   1  609.04   21.10
   2   0   1  560.94   21.40
   2   0   1  653.43   52.99
  -3   0  -1 1174.08   44.10
  -3   0  -1 1308.77   44.60
  -3   0  -1 1381.16   43.30
   3   0   1 1262.57   44.30
   3   0   1 1253.17   43.00
   3   0   1 1273.07   43.80
  -4   0  -1 1020.50   36.70
  -4   0  -1 1084.29   34.90
  -4   0  -1  976.70   35.50
   4   0   1 1031.90   93.59
   4   0   1  997.50   34.60
   4   0   1 1006.70   35.50
   4   0   1  972.20   36.10
  -5   0  -1   50.29    5.70
  -5   0  -1    6.20   17.80
  -5   0  -1   47.90    3.10
   5   0   1   41.30    4.80
   5   0   1   93.19   42.10
   5   0   1   47.60    3.60
   5   0   1   46.40    2.90
  -6   0  -1  683.13   23.30
  -6   0  -1  666.33   26.00
   6   0   1  606.34   22.70
   6   0   1  598.64   23.80
   6   0   1  600.64   25.20
   6   0   1  766.72   96.89
  -7   0  -1  109.79   54.19
  -7   0  -1  138.89   10.50
  -7   0  -1  126.19    6.50
   7   0   1  119.69    9.10
   7   0   1  117.29    6.90
   7   0   1  129.99   71.69
  -8   0  -1  194.38    8.90
  -8   0  -1  187.68   13.20
  -8   0  -1  133.19   68.29
   8   0   1  277.97   83.69
   8   0   1  178.08    9.60
   8   0   1  175.18   11.80
  -9   0  -1  444.56   21.90
  -9   0  -1  438.76   17.40
  -9   0  -1  319.97  103.29
   9   0   1  407.86   20.40
   9   0   1  428.96   18.30
   9   0   1  421.06  108.49
 -10   0  -1   62.59   73.79
  10   0   1   86.69   51.79
 -11   0  -1    2.80    5.60
 -11   0  -1  -39.00  105.69
  11   0   1    4.60   72.79
  11   0   1   13.10    6.10
 -12   0  -1   53.89   11.50
 -12   0  -1  240.78  148.29
  12   0   1  -37.00   69.99
  12   0   1   39.90    7.70
 -13   0  -1  184.98   15.60
  13   0   1  146.59   12.80
  12  -1  -1   26.80   78.69
 -12   1   1  462.85  138.89
  11  -1  -1   97.69   65.19
 -11   1   1   73.59  106.79
  10  -1  -1    6.50    5.00
  10  -1  -1   26.20   49.10
  10  -1  -1    2.80    2.90
 -10   1   1   16.10   76.59
 -10   1   1    7.40    7.50
   9  -1  -1   47.80   44.80
  -9   1   1   55.79   51.49
   8  -1  -1   30.10    4.10
   8  -1  -1   44.70    7.90
   8  -1  -1   30.30   47.90
  -8   1   1   32.70    3.50
  -8   1   1   55.89   10.10
  -8   1   1   62.99   47.20
   7  -1  -1  218.38   11.20
   7  -1  -1  339.37   89.09
   7  -1  -1  235.48   13.10
  -7   1   1  218.88   10.10
  -7   1   1  257.57   14.80
   6  -1  -1  326.37   15.40
   6  -1  -1  382.16   72.49
   6  -1  -1  319.87   14.10
  -6   1   1  346.27   16.90
  -6   1   1  314.77   12.90
   5  -1  -1  833.72   32.50
   5  -1  -1  938.51  100.09
   5  -1  -1  916.91   33.40
   5  -1  -1  937.81   31.30
  -5   1   1  836.62   31.30
  -5   1   1  935.41   34.10
   4  -1  -1   61.19    4.20
   4  -1  -1   63.49    3.50
   4  -1  -1   60.09   30.00
   4  -1  -1   62.59    5.20
  -4   1   1   64.89    3.50
  -4   1   1   71.89    6.20
   3  -1  -1 1259.57   95.39
   3  -1  -1 1292.97   43.60
   3  -1  -1 1244.38   42.50
   3  -1  -1 1292.77   43.60
  -3   1   1 1278.47   42.60
  -3   1   1 1229.18   44.10
  -3   1   1 1222.88   43.50
  -3   1   1 1199.58   43.40
   2  -1  -1   78.29    4.40
   2  -1  -1   76.89    3.50
   2  -1  -1   72.19    4.70
   2  -1  -1   65.99   22.30
   2  -1  -1   85.49    4.30
  -2   1   1   89.49    4.80
  -2   1   1   77.29    3.50
  -2   1   1   68.09    5.20
  -2   1   1   73.89    4.50
   1  -1  -1 1291.37   69.59
   1  -1  -1 1233.78   43.80
   1  -1  -1 1322.57   44.40
   1  -1  -1 1315.07   44.20
  -1   1   1 1286.57   93.49
  -1   1   1 1335.17   43.90
  -1   1   1 1355.86   44.30
  -1   1   1 1302.37   44.40
   0  -1  -1 2470.35   81.09
   0   1   1 2043.00   81.59
   0   1   1 2431.96   81.19
   0   1   1 2817.62  103.59
  -1  -1  -1   69.29    3.00
  -1  -1  -1   65.79    3.10
  -1  -1  -1   73.29    3.40
  -1  -1  -1   77.09   14.80
   1   1   1   72.09   14.30
   1   1   1   70.09    3.00
   1   1   1   68.39    3.20
  -2  -1  -1  464.05   47.00
  -2  -1  -1  469.25   17.70
  -2  -1  -1  473.15   17.50
  -2  -1  -1  508.25   17.30
   2   1   1  496.65   17.20
   2   1   1  477.45   46.60
   2   1   1  496.65   17.60
  -3  -1  -1    4.10    2.60
  -3  -1  -1    2.90    1.30
  -3  -1  -1    0.40    2.40
  -3  -1  -1    6.40   16.80
   3   1   1    1.90    1.40
   3   1   1  -14.50   11.30
   3   1   1    0.90    2.40
   3   1   1    3.70    2.50
  -4  -1  -1  415.66   15.50
  -4  -1  -1  401.96   16.80
  -4  -1  -1  417.66   63.19
   4   1   1  432.76   16.70
   4   1   1  400.56   15.30
  -5  -1  -1 1293.47   45.30
  -5  -1  -1 1286.87   47.00
   5   1   1 1370.66   46.90
   5   1   1 1265.17  117.19
   5   1   1 1264.57   44.90
  -6  -1  -1  603.84   25.30
  -6  -1  -1  568.14   91.89
  -6  -1  -1  628.34   23.20
   6   1   1  576.24   85.19
   6   1   1  640.94   25.10
  -7  -1  -1  481.65  108.19
  -7  -1  -1  360.26   14.70
  -7  -1  -1  334.77   17.30
   7   1   1  325.17   79.39
   7   1   1  356.06   17.00
  -8  -1  -1   27.40    7.80
  -8  -1  -1   27.20    5.10
  -8  -1  -1  -36.60   32.40
   8   1   1   26.20   53.39
   8   1   1   33.80    7.10
  -9  -1  -1   46.90    9.00
  -9  -1  -1  -57.49   59.99
   9   1   1  141.99   58.29
   9   1   1   37.00    8.00
 -10  -1  -1  160.08   66.59
 -10  -1  -1   64.69   11.20
 -10  -1  -1   50.09    5.20
  10   1   1  199.48   70.69
  10   1   1   55.89    9.40
 -11  -1  -1  125.29   12.70
 -11  -1  -1  -40.80   92.29
  11   1   1  143.19   11.90
  11   1   1  172.08   90.69
  11   1   1  142.79    8.80
 -12  -1  -1  159.18   14.20
 -12  -1  -1  412.16  140.49
  12   1   1  170.08    9.80
  12   1   1   46.30   99.69
  12   1   1  160.48   13.00
 -13  -1  -1   47.20   10.90
 -13  -1  -1  253.17  164.68
  13   1   1   63.89    9.40
  12  -2  -1  118.49    9.10
  12  -2  -1  113.09   10.70
 -12   2   1   97.79   14.40
  11  -2  -1  230.18   86.99
  11  -2  -1  227.68   15.20
  11  -2  -1  266.07   15.50
 -11   2   1  254.27   17.90
  10  -2  -1   99.69   66.79
  10  -2  -1   85.19    7.20
  10  -2  -1   75.39    8.80
 -10   2   1   89.89   11.20
   9  -2  -1   93.79    7.20
   9  -2  -1   83.49    8.60
   9  -2  -1   42.80   58.59
  -9   2   1   87.79   10.60
   8  -2  -1  586.84   25.20
   8  -2  -1  579.54   24.20
   8  -2  -1  574.14   99.09
  -8   2   1  580.04   26.90
  -8   2   1  591.84  148.99
   7  -2  -1 1025.90   38.70
   7  -2  -1  996.00   39.10
   7  -2  -1 1096.39  158.38
  -7   2   1 1183.58  172.18
  -7   2   1 1036.20   40.80
   6  -2  -1 1172.68   43.20
   6  -2  -1 1204.28   43.00
   6  -2  -1 1085.19  119.69
   6  -2  -1 1131.39   40.50
  -6   2   1 1192.48  124.19
  -6   2   1 1218.68   44.60
  -6   2   1 1168.18   40.60
   5  -2  -1  145.79    8.00
   5  -2  -1  146.59    8.30
   5  -2  -1  177.48   54.19
  -5   2   1  133.79   49.99
  -5   2   1  146.69   10.00
  -5   2   1  149.79    6.30
   4  -2  -1  985.80   92.69
   4  -2  -1  959.70   34.30
   4  -2  -1  916.71   32.60
   4  -2  -1  957.30   34.50
  -4   2   1  936.11   92.89
  -4   2   1  971.30   35.30
   3  -2  -1 1075.09   38.20
   3  -2  -1 1155.68   39.00
   3  -2  -1 1031.30   37.00
   3  -2  -1 1157.18   89.79
  -3   2   1 1106.29   39.10
  -3   2   1 1149.48   90.79
  -3   2   1 1052.99   38.20
   2  -2  -1   17.20    2.40
   2  -2  -1   22.50   17.60
   2  -2  -1   19.20    2.10
   2  -2  -1   22.20    3.60
  -2   2   1   10.60   13.80
  -2   2   1   18.80    2.00
  -2   2   1   17.60    2.70
  -2   2   1   16.30    3.70
  -2   2   1   24.40    3.00
   1  -2  -1 1541.75   51.69
   1  -2  -1 1450.85   50.99
   1  -2  -1 1480.45   50.69
   1  -2  -1 1687.23   80.89
  -1   2   1 1556.24   51.39
  -1   2   1 1529.25   50.69
  -1   2   1 1462.75   50.69
  -1   2   1 1559.34   81.39
  -1   2   1 1413.66   51.59
  -1   2   1 1517.25   51.89
   0  -2  -1 2767.32   96.89
   0  -2  -1 3020.60   96.49
   0   2   1 2949.51  118.09
   0   2   1 2792.92   97.19
   0   2   1 3025.80   96.59
   0   2   1 3098.49  120.19
   0   2   1 2658.13   96.79
  -1  -2  -1   54.69    3.20
  -1  -2  -1   57.59    3.20
  -1  -2  -1   52.29    2.80
  -1  -2  -1   54.79   16.10
   1   2   1   74.19   19.30
   1   2   1   48.20    3.00
   1   2   1   56.69    3.10
   1   2   1   56.99    3.00
  -2  -2  -1    8.80   15.30
  -2  -2  -1    8.80    2.90
  -2  -2  -1   10.40    2.00
   2   2   1   13.40   14.70
   2   2   1   12.20    2.10
   2   2   1   16.60    2.60
   2   2   1    7.60    2.40
  -3  -2  -1 1798.02   60.49
  -3  -2  -1 1773.42   60.99
  -3  -2  -1 1784.32  117.49
   3   2   1 1767.12   60.29
   3   2   1 1756.42   60.59
   3   2   1 1693.43  115.39
  -4  -2  -1  889.71   90.09
  -4  -2  -1  934.81   34.50
  -4  -2  -1  934.91   33.60
   4   2   1  964.90   34.30
   4   2   1 1011.50   92.59
  -5  -2  -1 2191.28   77.19
  -5  -2  -1 2202.28   78.49
  -5  -2  -1 2540.35  175.88
   5   2   1 2287.07  200.28
   5   2   1 2218.78   78.19
  -6  -2  -1  887.51   32.30
  -6  -2  -1  981.70  115.19
  -6  -2  -1  853.61   33.80
   6   2   1  895.01   33.80
   6   2   1  804.72   99.59
  -7  -2  -1   28.30    3.80
  -7  -2  -1   46.00    6.90
  -7  -2  -1   95.29   42.90
   7   2   1   34.50    6.70
   7   2   1   25.00   41.80
  -8  -2  -1  168.48   12.00
  -8  -2  -1  176.48    9.40
  -8  -2  -1  125.29   55.69
   8   2   1  161.88   49.00
   8   2   1  162.58   11.60
  -9  -2  -1   13.30   58.59
  -9  -2  -1    5.30    5.20
  -9  -2  -1    2.20    2.30
   9   2   1    2.10    4.30
   9   2   1   13.00   25.00
 -10  -2  -1  283.57   17.30
 -10  -2  -1  283.67   14.00
 -10  -2  -1  255.37  112.59
  10   2   1  209.68   65.99
  10   2   1  291.07   17.00
 -11  -2  -1  145.29   13.10
 -11  -2  -1   99.99  111.39
  11   2   1  111.49   70.39
  11   2   1  138.99   12.30
 -12  -2  -1  288.97   19.10
 -12  -2  -1  180.58  154.08
  12   2   1  288.37   18.40
  12   2   1  316.47   14.80
  13   2   1  120.59    9.90
  13   2   1  153.18   13.30
  12  -3  -1   77.99    8.90
  12  -3  -1   69.79    7.70
 -12   3   1   72.69   12.20
  11  -3  -1   11.10    5.30
  11  -3  -1   55.79   75.59
  11  -3  -1    9.10    3.80
 -11   3   1 -181.58  119.19
 -11   3   1    7.90    7.40
  10  -3  -1   77.49   93.79
 -10   3   1   96.99  114.09
   9  -3  -1   26.30    4.30
   9  -3  -1   15.20   42.80
   9  -3  -1   24.20    6.10
  -9   3   1   30.20    9.50
  -9   3   1   34.10   55.99
   8  -3  -1   52.09   47.80
   8  -3  -1   44.20    6.60
   8  -3  -1   51.39    5.30
  -8   3   1   52.99   10.70
  -8   3   1   10.20   47.30
   7  -3  -1  268.17   13.50
   7  -3  -1  454.45   78.29
   7  -3  -1  253.87   13.50
  -7   3   1  270.07   16.30
  -7   3   1  196.28   62.69
   6  -3  -1   -6.60   20.30
   6  -3  -1    3.50    2.50
   6  -3  -1    2.40    3.70
  -6   3   1    2.40    6.60
  -6   3   1  -40.80   23.10
   5  -3  -1   66.19    5.30
   5  -3  -1   93.69   34.60
   5  -3  -1   70.59    5.50
  -5   3   1   97.89   39.40
  -5   3   1   71.69    8.10
   4  -3  -1    0.30   11.60
   4  -3  -1    7.10    2.70
   4  -3  -1    6.70    2.60
  -4   3   1   -9.90   19.30
  -4   3   1    4.30    5.10
   3  -3  -1   32.30   18.60
   3  -3  -1   47.20    3.90
   3  -3  -1   47.30    3.80
  -3   3   1   43.60    3.60
  -3   3   1   46.90    5.40
  -3   3   1   58.79   30.70
   2  -3  -1   17.80   14.00
   2  -3  -1    1.80    1.80
  -2   3   1    1.20    1.80
  -2   3   1    6.00   12.70
  -2   3   1    3.20    2.90
   1  -3  -1  203.08    8.70
   1  -3  -1  202.88    7.60
   1  -3  -1  208.88   25.80
   1  -3  -1  196.38    7.80
   1  -3  -1  215.98    9.20
  -1   3   1  209.18    8.00
  -1   3   1  197.08    7.60
  -1   3   1  172.98   24.20
  -1   3   1  211.48    9.10
  -1   3   1  186.38    8.60
   0  -3  -1   23.80    2.60
   0  -3  -1   25.50    1.60
   0  -3  -1   16.60    2.20
   0   3   1   25.30    1.40
   0   3   1   17.40    2.10
   0   3   1   20.00    9.50
   0   3   1   17.10    2.20
   0   3   1   15.90    2.20
   0   3   1   19.60    2.40
   0   3   1   27.30   11.10
  -1  -3  -1  361.76   13.00
  -1  -3  -1  369.46   14.00
  -1  -3  -1  352.86   33.50
  -1  -3  -1  372.76   13.90
   1   3   1  361.56   13.70
   1   3   1  366.16   34.20
   1   3   1  339.47   13.70
   1   3   1  365.36   13.10
  -2  -3  -1 1644.84   97.99
  -2  -3  -1 1579.54   53.49
  -2  -3  -1 1475.45   52.59
  -2  -3  -1 1588.04   53.29
   2   3   1 1522.15   53.09
   2   3   1 1567.84   52.79
   2   3   1 1459.75   53.09
   2   3   1 1554.94   94.99
  -3  -3  -1  631.74   67.39
  -3  -3  -1  692.13   25.40
  -3  -3  -1  713.73   25.90
   3   3   1  731.33   71.59
   3   3   1  676.23   25.30
  -4  -3  -1  215.78    9.70
  -4  -3  -1  202.38   10.30
  -4  -3  -1  193.78   49.10
   4   3   1  241.38   53.79
   4   3   1  211.78   10.20
  -5  -3  -1   70.99    6.30
  -5  -3  -1   93.79   36.60
   5   3   1   74.89    6.70
   5   3   1   95.29   41.10
  -6  -3  -1   10.90    4.20
  -6  -3  -1   17.20   33.30
  -6  -3  -1   10.50    2.80
   6   3   1  -10.90   21.30
   6   3   1   10.10    4.70
  -7  -3  -1   76.49    7.90
  -7  -3  -1   68.29    5.60
  -7  -3  -1   54.39   48.60
   7   3   1   66.09   38.30
   7   3   1   79.49    8.60
  -8  -3  -1  166.78   77.49
  -8  -3  -1  168.38    9.30
  -8  -3  -1  144.59   11.20
   8   3   1  159.78   11.80
   8   3   1  174.78   67.29
  -9  -3  -1   57.79   57.99
  -9  -3  -1   17.30    4.60
  -9  -3  -1   14.70    6.00
   9   3   1   14.50    6.00
   9   3   1  -46.70   31.80
 -10  -3  -1   23.90    7.90
 -10  -3  -1  -96.19   69.49
  10   3   1   18.70    6.60
  10   3   1   58.29   54.29
 -11  -3  -1  136.89   12.30
 -11  -3  -1  133.49    9.50
 -11  -3  -1  409.16  153.68
  11   3   1  139.79   12.40
  11   3   1   95.39   76.59
 -12  -3  -1  113.49   11.90
 -12  -3  -1   84.49  134.39
  12   3   1   78.99    8.70
  12   3   1  133.39   84.99
  12   3   1   87.89   11.00
  12  -4  -1   53.89    9.90
  12  -4  -1   53.89    7.20
 -12   4   1   66.29   11.30
  11  -4  -1   70.59    7.50
  11  -4  -1   73.29    8.30
 -11   4   1   78.19   11.70
  10  -4  -1   89.29   59.99
  10  -4  -1  111.59    9.10
  10  -4  -1  118.29    9.70
 -10   4   1  122.99   93.49
 -10   4   1  100.99   12.50
   9  -4  -1  236.88   13.70
   9  -4  -1  256.97   14.20
   9  -4  -1  348.67   94.99
  -9   4   1  356.46  104.39
  -9   4   1  238.78   16.70
   8  -4  -1  472.75   21.50
   8  -4  -1  485.55   21.20
   8  -4  -1  456.35   91.89
  -8   4   1  455.75   24.90
  -8   4   1  541.45  130.49
   7  -4  -1  173.38   10.80
   7  -4  -1  161.58   49.99
   7  -4  -1  196.28   11.10
  -7   4   1  211.68   14.60
  -7   4   1  276.87   75.89
   6  -4  -1   15.40    4.20
   6  -4  -1   15.10    4.10
   6  -4  -1   26.60   28.40
  -6   4   1   34.90   42.50
  -6   4   1   19.70    8.10
   5  -4  -1  288.77   13.60
   5  -4  -1  278.57   12.60
   5  -4  -1  296.67   57.99
  -5   4   1  186.38   48.60
  -5   4   1  285.47   14.90
   4  -4  -1   51.79    4.20
   4  -4  -1   72.39   32.80
   4  -4  -1   48.20    4.60
  -4   4   1   55.59    6.90
  -4   4   1   57.29   28.90
   3  -4  -1  640.44   64.59
   3  -4  -1  635.64   24.60
  -3   4   1  631.14   66.99
  -3   4   1  639.54   24.60
   2  -4  -1 3349.26  155.88
   2  -4  -1 3128.39  108.79
   2  -4  -1 3270.77  106.79
  -2   4   1 3038.30  107.09
  -2   4   1 3214.98  108.49
  -2   4   1 3225.18  106.79
  -2   4   1 3184.88  155.78
   1  -4  -1  170.38    6.60
   1  -4  -1  170.48   23.80
   1  -4  -1  179.98    8.60
   1  -4  -1  168.98    8.00
  -1   4   1  157.18    6.60
  -1   4   1  180.38   25.00
  -1   4   1  150.78    8.30
  -1   4   1  172.28    7.20
  -1   4   1  164.58    7.20
   0  -4  -1  680.43   25.00
   0  -4  -1  671.53   24.20
   0  -4  -1  684.23   23.10
   0   4   1  647.24   23.10
   0   4   1  682.03   23.70
   0   4   1  656.83   24.00
   0   4   1  606.44   24.60
   0   4   1  748.23   45.20
   0   4   1  624.44   24.00
   0   4   1  738.83   45.50
  -1  -4  -1  212.38    8.80
  -1  -4  -1  190.98    8.80
  -1  -4  -1  185.38    7.70
  -1  -4  -1  168.98   25.10
   1   4   1  182.98   26.30
   1   4   1  189.18    8.30
   1   4   1  197.48    7.90
   1   4   1  196.68    7.80
   1   4   1  158.48    8.20
  -2  -4  -1 1356.66   47.20
  -2  -4  -1 1370.36   47.10
  -2  -4  -1 1331.07   87.79
  -2  -4  -1 1292.17   46.00
   2   4   1 1364.76   46.30
   2   4   1 1309.87   87.39
  -3  -4  -1  517.85   20.80
  -3  -4  -1  523.15   61.79
  -3  -4  -1  554.24   21.30
   3   4   1  561.84   20.70
   3   4   1  534.65   60.39
  -4  -4  -1 1362.46  114.59
  -4  -4  -1 1496.05   51.39
   4   4   1 1493.75   51.19
   4   4   1 1313.37  111.09
  -5  -4  -1 1030.20  105.29
  -5  -4  -1  962.00   35.70
  -5  -4  -1  944.41   36.30
   5   4   1  950.90  102.39
   5   4   1  962.10   36.00
  -6  -4  -1  150.68    8.70
  -6  -4  -1  161.48   50.39
  -6  -4  -1  147.19    9.80
   6   4   1  165.98   10.50
   6   4   1  178.98   61.89
  -7  -4  -1  698.23   28.70
  -7  -4  -1  676.43   27.30
  -7  -4  -1  696.23  101.89
   7   4   1  643.04  109.19
   7   4   1  684.83   28.60
  -8  -4  -1  584.44  107.49
  -8  -4  -1  439.66   21.50
  -8  -4  -1  454.05   20.00
   8   4   1  460.95   21.90
   8   4   1  507.75   98.79
  -9  -4  -1  338.37  100.39
  -9  -4  -1  293.07   17.00
  -9  -4  -1  300.27   14.90
   9   4   1  297.27   76.89
   9   4   1  302.77   17.00
 -10  -4  -1  263.37  119.89
 -10  -4  -1  236.38   13.80
 -10  -4  -1  257.27   16.60
  10   4   1  303.17   17.20
  10   4   1  424.36  117.09
 -11  -4  -1   32.40  104.79
 -11  -4  -1   50.79   10.70
  11   4   1   46.40    9.40
  11   4   1  108.09   61.49
 -12  -4  -1   25.10  145.29
 -12  -4  -1   23.90   10.10
  12   4   1   35.80    7.30
  12   4   1   59.29   17.50
  12  -5  -1   79.19   11.80
  12  -5  -1   38.60    7.90
 -12   5   1   63.89   11.60
  11  -5  -1   54.19    7.10
  11  -5  -1   49.10    6.90
 -11   5   1   48.40   11.50
  10  -5  -1   90.29    8.40
  10  -5  -1  100.69    8.80
 -10   5   1  127.29   13.60
   9  -5  -1   37.50    7.30
   9  -5  -1   17.40   53.79
   9  -5  -1   20.70    5.60
  -9   5   1  132.09   66.39
  -9   5   1   30.00    9.40
   8  -5  -1  621.04   26.50
   8  -5  -1  572.34   25.00
   8  -5  -1  677.73  105.59
  -8   5   1  715.03  146.29
  -8   5   1  590.94   28.00
   7  -5  -1   81.29    7.00
   7  -5  -1   77.59    6.60
   7  -5  -1   60.59   40.90
  -7   5   1  156.48   61.89
  -7   5   1   93.99   11.80
   6  -5  -1  230.88   71.19
   6  -5  -1  140.39    8.60
   6  -5  -1  142.19    9.40
  -6   5   1  191.18   58.19
  -6   5   1  157.38   12.70
   5  -5  -1  133.59   50.59
   5  -5  -1   58.39    5.70
   5  -5  -1   59.39    5.10
  -5   5   1   81.29   36.90
  -5   5   1   84.19    9.50
   4  -5  -1  608.04   70.69
   4  -5  -1  547.85   25.30
   4  -5  -1  587.34   23.90
  -4   5   1  615.54   24.40
  -4   5   1  580.24   72.69
   3  -5  -1 1043.70   83.19
   3  -5  -1  979.90   37.70
  -3   5   1  936.01   34.90
  -3   5   1 1255.07   92.49
  -3   5   1 1026.70   35.50
  -3   5   1 1028.20   37.50
   2  -5  -1  632.24   54.39
   2  -5  -1  621.54   22.20
   2  -5  -1  639.24   24.00
  -2   5   1  646.14   23.80
  -2   5   1  549.25   21.90
  -2   5   1  651.93   55.69
  -2   5   1  608.04   21.90
  -2   5   1  614.34   22.30
   1  -5  -1 1169.98   68.99
   1  -5  -1 1158.38   39.10
   1  -5  -1 1186.28   40.80
   1  -5  -1 1210.78   41.70
  -1   5   1 1097.39   39.70
  -1   5   1 1098.19   65.99
  -1   5   1 1071.99   38.90
  -1   5   1 1115.19   39.30
   0  -5  -1  375.16   15.50
   0  -5  -1  416.06   14.60
   0  -5  -1  408.86   16.70
   0   5   1  425.56   32.80
   0   5   1  425.76   33.70
   0   5   1  381.76   16.30
   0   5   1  371.66   14.40
   0   5   1  406.56   15.20
  -1  -5  -1  303.67   47.30
  -1  -5  -1  353.66   13.90
  -1  -5  -1  346.37   14.30
   1   5   1  279.97   33.50
   1   5   1  320.97   12.50
   1   5   1  342.97   12.80
   1   5   1  318.47   12.80
  -2  -5  -1   38.50    3.90
  -2  -5  -1   41.50    3.80
  -2  -5  -1   25.10   17.60
   2   5   1   12.30   16.20
   2   5   1   35.20    3.80
  -3  -5  -1  622.94   68.69
  -3  -5  -1  690.83   26.30
  -3  -5  -1  692.53   26.00
   3   5   1  615.04   66.79
   3   5   1  653.53   25.00
  -4  -5  -1  328.67   14.50
  -4  -5  -1  334.77   60.59
  -4  -5  -1  307.17   13.90
   4   5   1  289.97   14.60
   4   5   1  273.17   51.69
  -5  -5  -1  257.17   12.80
  -5  -5  -1  338.47   82.19
  -5  -5  -1  270.97   13.50
   5   5   1  327.77   79.49
   5   5   1  266.47   13.40
  -6  -5  -1  567.74   23.50
  -6  -5  -1  571.74   93.59
  -6  -5  -1  569.14   24.50
   6   5   1  557.74   88.69
   6   5   1  565.94   24.10
  -7  -5  -1   42.30   44.90
  -7  -5  -1   34.60    6.00
  -7  -5  -1   37.70    4.80
   7   5   1   34.80    7.70
   7   5   1   32.70   33.80
  -8  -5  -1  251.77   13.00
  -8  -5  -1  179.28   73.59
  -8  -5  -1  226.28   14.10
   8   5   1  239.98   78.89
   8   5   1  226.98   14.50
  -9  -5  -1  -40.50   53.69
   9   5   1  -11.80   48.70
 -10  -5  -1  105.99   10.70
 -10  -5  -1    7.70   79.19
  10   5   1  228.18   65.69
  10   5   1  108.39   11.40
 -11  -5  -1   54.29    8.20
 -11  -5  -1   47.70  112.29
 -11  -5  -1   39.30    6.10
  11   5   1   17.70   77.39
 -12  -5  -1   20.30    8.20
  12   5   1   10.80    6.60
  12   5   1   19.30    7.00
  11  -6  -1   93.29    9.40
  11  -6  -1   99.29    8.80
 -11   6   1  138.49   28.30
  10  -6  -1   66.99    7.70
  10  -6  -1   62.09    7.40
 -10   6   1   79.59   12.40
   9  -6  -1   84.29   63.59
   9  -6  -1  135.59   10.10
   9  -6  -1  130.09   10.40
  -9   6   1  159.58   14.80
  -9   6   1  211.38  106.79
   8  -6  -1  -29.50   31.40
  -8   6   1   68.99   58.19
  -8   6   1   19.70    8.80
   7  -6  -1   12.40    4.10
   7  -6  -1   44.10   41.80
   7  -6  -1   13.40    4.50
  -7   6   1   17.60    9.60
  -7   6   1   15.70   40.40
   6  -6  -1  136.69    8.60
   6  -6  -1  153.98    9.90
   6  -6  -1  148.69   51.49
  -6   6   1  151.88   12.60
  -6   6   1  198.08   66.79
   5  -6  -1   83.69   31.70
   5  -6  -1   69.49    6.30
   5  -6  -1   63.79    5.30
  -5   6   1   92.29   40.20
   4  -6  -1   73.09   29.00
  -4   6   1   85.19   36.60
  -4   6   1   89.59    8.70
   3  -6  -1   70.59   27.50
   3  -6  -1   66.89    5.80
  -3   6   1   86.19   33.30
  -3   6   1   90.39    7.50
  -3   6   1   71.99    4.60
  -3   6   1   73.89    4.30
   2  -6  -1  217.18   12.10
   2  -6  -1  265.27   10.80
   2  -6  -1  300.37   37.90
  -2   6   1  328.87   39.50
  -2   6   1  283.67   12.80
  -2   6   1  282.07   11.00
   1  -6  -1  346.37   14.80
   1  -6  -1  348.97   15.60
   1  -6  -1  353.86   13.20
  -1   6   1  343.17   13.60
  -1   6   1  312.97   12.90
  -1   6   1  376.56   33.30
   0  -6  -1   34.90    4.10
   0  -6  -1   46.20    2.80
   0  -6  -1   31.40    3.40
   0   6   1   43.10    4.20
   0   6   1   34.60   11.10
   0   6   1   51.69   13.60
   0   6   1   42.50    2.70
  -1  -6  -1  247.88   11.80
  -1  -6  -1  239.88   11.20
  -1  -6  -1  223.38   27.40
   1   6   1  212.98   28.40
   1   6   1  251.37   10.20
   1   6   1  251.07   10.80
   1   6   1  237.48   11.10
  -2  -6  -1  231.68   12.20
  -2  -6  -1  281.67   37.70
  -2  -6  -1  227.68   11.30
   2   6   1  221.18   10.20
   2   6   1  204.68   31.90
  -3  -6  -1  133.99    8.20
  -3  -6  -1  137.49   37.90
  -3  -6  -1  132.59    8.00
   3   6   1  154.08   41.90
   3   6   1  139.59    8.00
  -4  -6  -1  285.17   13.70
  -4  -6  -1  316.27   54.79
  -4  -6  -1  262.67   13.10
   4   6   1  266.87   52.69
   4   6   1  269.77   13.10
  -5  -6  -1  181.18   10.60
  -5  -6  -1  240.48   64.49
  -5  -6  -1  145.29    9.50
   5   6   1  176.58   52.29
  -6  -6  -1  105.19    8.40
  -6  -6  -1  102.39    7.70
  -6  -6  -1  140.89   61.99
   6   6   1  118.29   48.60
   6   6   1  103.39    9.20
  -7  -6  -1   45.20    6.80
  -7  -6  -1   -9.10   37.80
  -7  -6  -1   56.39    6.00
   7   6   1   75.49   10.00
   7   6   1   18.60   38.90
  -8  -6  -1   11.90    4.00
  -8  -6  -1    7.60    6.60
  -8  -6  -1    1.50   54.49
   8   6   1   18.00    6.80
   8   6   1  -50.69   41.30
  -9  -6  -1  181.48   74.59
  -9  -6  -1  141.39   11.50
   9   6   1  170.08   13.00
   9   6   1  205.38   84.69
 -10  -6  -1  253.67   16.80
 -10  -6  -1  281.97   98.69
 -10  -6  -1  270.17   15.20
  10   6   1  224.68   87.39
  10   6   1  287.37   17.40
 -11  -6  -1  167.38  108.59
 -11  -6  -1   84.09    8.30
 -11  -6  -1   72.89    9.70
  11   6   1  272.27   80.09
  11   6   1   92.79   11.20
 -12  -6  -1   11.90    6.10
  12   6   1    4.10    5.20
  12   6   1    5.90    6.10
  11  -7  -1  209.98   12.60
  11  -7  -1  183.78   13.80
 -11   7   1  194.98   17.00
  10  -7  -1   84.59    8.50
  10  -7  -1   80.99    7.50
 -10   7   1   82.19   12.70
   9  -7  -1  601.54   27.20
   9  -7  -1  572.84   25.00
  -9   7   1  546.65   28.60
   8  -7  -1  257.07   80.19
   8  -7  -1  219.08   14.00
   8  -7  -1  216.38   12.50
  -8   7   1  250.87   17.30
  -8   7   1  240.88   73.89
   7  -7  -1  283.67   13.60
   7  -7  -1  255.17   17.10
   7  -7  -1  200.48   78.49
  -7   7   1  260.87   17.20
  -7   7   1  310.87   86.39
   6  -7  -1  102.59    7.10
   6  -7  -1   99.29    8.20
   6  -7  -1   86.09   42.30
  -6   7   1  116.89   12.50
  -6   7   1  204.08   62.39
   5  -7  -1  397.06   67.29
   5  -7  -1  412.56   18.90
  -5   7   1  356.26   68.09
  -5   7   1  372.46   19.60
   4  -7  -1  512.55   23.30
   4  -7  -1  620.34   67.39
  -4   7   1  572.44   24.20
  -4   7   1  496.95   68.59
   3  -7  -1   82.69    4.90
   3  -7  -1   71.99   23.00
   3  -7  -1   87.69    6.70
  -3   7   1   79.49    5.50
  -3   7   1   92.29   30.90
  -3   7   1   85.19    8.30
   2  -7  -1  422.76   18.90
   2  -7  -1  458.75   46.20
   2  -7  -1  457.15   17.20
  -2   7   1  444.96   17.20
  -2   7   1  457.15   19.10
  -2   7   1  445.66   56.39
   1  -7  -1  839.32   31.20
   1  -7  -1  822.32   32.30
   1  -7  -1  822.62   29.30
  -1   7   1  809.52   54.99
  -1   7   1  817.42   29.60
  -1   7   1  792.42   53.69
   0  -7  -1 1880.31   62.59
   0  -7  -1 1788.62   65.49
   0  -7  -1 1799.02   63.89
   0   7   1 1828.72   63.19
   0   7   1 1853.01   83.89
   0   7   1 1821.72   86.09
  -1  -7  -1 1289.47   47.60
  -1  -7  -1 1243.98   71.89
  -1  -7  -1 1322.47   46.80
   1   7   1 1307.07   73.49
   1   7   1 1280.07   45.00
  -2  -7  -1 1479.05   52.59
  -2  -7  -1 1436.06   92.09
  -2  -7  -1 1445.66   52.99
   2   7   1 1438.46   92.79
   2   7   1 1465.35   50.99
  -3  -7  -1  684.93   69.39
  -3  -7  -1  524.05   22.60
  -3  -7  -1  516.15   22.30
   3   7   1  538.35   63.29
   3   7   1  551.64   21.70
  -4  -7  -1    9.60    4.00
  -4  -7  -1    5.90   24.60
  -4  -7  -1    5.20    2.50
   4   7   1    0.80   33.00
   4   7   1    8.60    4.70
  -5  -7  -1  133.79   54.59
  -5  -7  -1  117.09    8.50
  -5  -7  -1  123.19    9.00
   5   7   1  232.08   65.99
   5   7   1  140.99   10.20
  -6  -7  -1   -0.10    2.50
  -6  -7  -1  -41.50   30.10
  -6  -7  -1    2.50    3.70
   6   7   1    6.60    5.70
   6   7   1    0.50   31.00
  -7  -7  -1  446.36   98.29
  -7  -7  -1  355.46   18.30
  -7  -7  -1  350.66   17.60
   7   7   1  246.08   83.79
   7   7   1  369.26   18.60
  -8  -7  -1  145.39   11.20
  -8  -7  -1  100.29   52.39
   8   7   1  155.28   12.20
   8   7   1  118.89   67.79
  -9  -7  -1  187.78   13.30
  -9  -7  -1  199.98   12.70
  -9  -7  -1   88.09   79.49
   9   7   1  197.78   14.20
   9   7   1  186.78   69.09
 -10  -7  -1  397.86   20.10
 -10  -7  -1  303.47  125.39
 -10  -7  -1  388.96   21.20
  10   7   1  183.08  138.29
  10   7   1  390.56   21.40
 -11  -7  -1   22.50    6.30
 -11  -7  -1   27.50    7.60
  11   7   1   27.40    8.10
 -12  -7  -1  114.39   11.30
  12   7   1   97.59   11.90
  12   7   1  108.29   10.90
  11  -8  -1   13.60    4.20
 -11   8   1   -0.90    8.40
  10  -8  -1    6.20    3.40
  10  -8  -1    1.70    3.70
 -10   8   1    7.70    9.90
   9  -8  -1   36.40    5.50
   9  -8  -1   35.50    6.00
  -9   8   1   42.90   11.00
   8  -8  -1  170.08   14.10
   8  -8  -1  158.88   11.70
  -8   8   1  141.79   14.60
   7  -8  -1   30.40   39.90
  -7   8   1    9.10    7.90
  -7   8   1   75.59   51.69
  -6   8   1   23.40   53.49
   5  -8  -1    6.60   21.90
   5  -8  -1    8.10    4.10
  -5   8   1   15.90    7.50
  -5   8   1   53.29   33.10
   4  -8  -1   48.00   27.20
   4  -8  -1   28.50    4.50
  -4   8   1   36.60    4.60
  -4   8   1   47.30   30.00
  -4   8   1   35.30    8.10
   3  -8  -1  114.59    7.00
   3  -8  -1  137.89   36.50
   3  -8  -1  119.89    8.50
  -3   8   1  104.59   34.70
  -3   8   1  119.79    7.10
  -3   8   1  112.99   10.00
   2  -8  -1   17.90   15.70
   2  -8  -1   37.30    4.80
   2  -8  -1   46.10    3.60
  -2   8   1   53.59    5.40
  -2   8   1   57.99   22.90
  -2   8   1   47.40    7.00
   1  -8  -1   33.40    4.30
   1  -8  -1   37.80    3.10
   1  -8  -1   29.70    4.70
  -1   8   1   44.40   18.70
  -1   8   1   38.20    5.00
  -1   8   1   17.40   12.50
   0  -8  -1   15.80    3.50
   0  -8  -1   17.00    2.20
   0  -8  -1   16.70    4.60
   0   8   1   19.90    8.50
   0   8   1   12.40    4.00
   0   8   1   20.90    8.40
  -1  -8  -1  210.38   10.70
  -1  -8  -1  196.68   11.30
   1   8   1  167.28   25.40
   1   8   1  191.88    9.40
  -2  -8  -1  696.73   25.80
  -2  -8  -1  709.23   28.50
  -2  -8  -1  687.23   59.19
  -2  -8  -1  714.03   27.90
   2   8   1  612.24   57.69
  -3  -8  -1    5.70   19.30
  -3  -8  -1    8.10    3.70
  -3  -8  -1    4.50    2.80
   3   8   1  -12.80   15.50
   3   8   1   13.80    4.50
  -4  -8  -1   22.10    5.10
  -4  -8  -1   30.80   29.40
  -4  -8  -1   17.70    4.40
   4   8   1   14.30    5.30
   4   8   1   -1.10   20.30
  -5  -8  -1  272.47   14.60
  -5  -8  -1  253.87   89.99
  -5  -8  -1  284.57   15.00
   5   8   1  360.96   66.59
   5   8   1  278.27   14.80
  -6  -8  -1    7.50    4.20
  -6  -8  -1  -48.70   31.70
   6   8   1   11.50    6.00
   6   8   1  -34.70   28.80
  -7  -8  -1  340.07  104.09
  -7  -8  -1  295.67   17.80
   7   8   1  313.77   16.80
   7   8   1  305.07   70.89
  -8  -8  -1  218.88   95.69
  -8  -8  -1  392.36   19.60
  -8  -8  -1  378.36   20.20
   8   8   1  398.76   20.30
   8   8   1  375.26  104.29
  -9  -8  -1  123.19    9.90
  -9  -8  -1  123.69   11.00
   9   8   1  151.08   58.99
   9   8   1  115.79   11.70
 -10  -8  -1   21.80    6.50
 -10  -8  -1   35.70    7.80
 -10  -8  -1  288.67  104.39
  10   8   1   29.50    8.90
  10   8   1   54.59   61.59
 -11  -8  -1   18.00    6.50
 -11  -8  -1   35.80    7.70
  10  -9  -1    9.10    4.50
  10  -9  -1   13.60    4.00
 -10   9   1    8.90    9.20
   9  -9  -1    5.70    4.20
  -9   9   1   16.10   10.10
   8  -9  -1   34.20    4.80
   8  -9  -1   36.40    7.70
  -8   9   1   34.60   11.00
   7  -9  -1  138.89    9.10
   7  -9  -1  136.59   10.90
   6  -9  -1  109.99   45.00
   6  -9  -1  146.69   10.90
  -6   9   1  149.69   13.80
  -6   9   1  219.58   68.09
   5  -9  -1  352.16   91.59
  -5   9   1  342.47  111.89
  -5   9   1  351.96   19.70
   4  -9  -1   61.79    6.70
   4  -9  -1   68.19    5.00
   4  -9  -1   55.79   27.30
  -4   9   1   68.39   10.00
  -4   9   1   57.19   32.40
  -4   9   1   64.39    5.80
   3  -9  -1   27.50   19.40
   3  -9  -1   36.10    3.40
   3  -9  -1   29.60    4.80
  -3   9   1   37.00    5.40
  -3   9   1   41.40    8.40
  -3   9   1   25.90   21.70
   2  -9  -1   25.60    4.40
  -2   9   1   56.59   19.80
  -2   9   1   46.10   22.70
  -2   9   1   39.70    5.70
  -2   9   1   36.70    7.40
   1  -9  -1   30.40    4.90
   1  -9  -1   34.60    4.50
   1  -9  -1   30.60    3.10
  -1   9   1   41.20   12.10
  -1   9   1   25.20   11.30
  -1   9   1   37.50    5.70
   0  -9  -1  362.86   18.20
   0  -9  -1  387.56   15.10
   0  -9  -1  361.76   16.50
   0   9   1  365.06   16.30
  -1  -9  -1  287.97   14.90
  -1  -9  -1  274.17   13.90
   1   9   1  234.78   25.80
   1   9   1  283.67   24.80
   1   9   1  288.37   13.80
  -2  -9  -1  570.14   24.30
  -2  -9  -1  567.04   25.10
  -2  -9  -1  591.14   50.59
   2   9   1  615.84   53.29
   2   9   1  551.14   22.70
  -3  -9  -1  181.68   11.40
  -3  -9  -1  173.88   10.90
  -3  -9  -1  182.88   36.30
   3   9   1  204.68   41.00
   3   9   1  183.08   10.80
  -4  -9  -1  857.61   34.50
  -4  -9  -1  857.51   88.29
  -4  -9  -1  853.31   34.30
   4   9   1  840.82   33.00
   4   9   1  782.92   86.99
  -5  -9  -1  123.79   46.80
  -5  -9  -1  140.49    9.90
  -5  -9  -1  130.49    9.90
   5   9   1   78.39   40.40
   5   9   1  127.79   10.10
  -6  -9  -1  207.58   12.60
  -6  -9  -1  149.79   11.00
  -6  -9  -1  168.98   69.19
   6   9   1  170.38   12.00
   6   9   1  161.58   59.39
  -7  -9  -1   -2.00   49.70
  -7  -9  -1   30.90    7.60
  -7  -9  -1   28.10    6.10
   7   9   1   26.30    7.20
   7   9   1   15.10   44.20
  -8  -9  -1   38.70    6.30
  -8  -9  -1    7.20   61.69
  -8  -9  -1   43.40    7.00
   8   9   1   55.49   46.90
   8   9   1   68.89    9.60
  -9  -9  -1 -112.19   83.69
  -9  -9  -1   55.19    7.70
  -9  -9  -1   49.40    6.50
   9   9   1  138.69   67.09
   9   9   1   62.69   10.90
 -10  -9  -1   66.39    8.00
 -10  -9  -1   76.39    9.00
  10   9   1   91.19   11.20
 -11  -9  -1  304.17   18.30
 -11  -9  -1  285.97   18.50
  11   9   1  297.87   19.60
  10 -10  -1   14.20    4.30
 -10  10   1   18.60    9.10
   9 -10  -1   31.00    7.20
  -9  10   1   33.00   12.10
   8 -10  -1  152.28   12.20
   8 -10  -1  179.88   13.10
  -8  10   1  138.69   15.30
   7 -10  -1  325.27   18.40
  -7  10   1  276.77   19.50
   6 -10  -1  593.44   27.70
  -6  10   1  582.14   28.20
   5 -10  -1  195.28   13.00
   5 -10  -1  193.18   10.10
   5 -10  -1  170.18   51.19
  -5  10   1  209.38   14.90
  -5  10   1  269.47   51.49
   4 -10  -1  461.25   19.00
   4 -10  -1  596.24   81.39
  -4  10   1  428.46   22.50
   3 -10  -1   20.90    3.00
   3 -10  -1   20.80    5.00
  -3  10   1   29.90    8.20
  -3  10   1   22.50   26.10
  -3  10   1   26.20    5.20
   2 -10  -1   51.49    4.30
   2 -10  -1   49.30    5.80
  -2  10   1   54.09    6.60
  -2  10   1   53.49    8.60
  -2  10   1   36.40   19.10
  -2  10   1   68.69   22.20
   1 -10  -1   28.30    3.30
   1 -10  -1   37.70    7.20
   1 -10  -1   29.10    4.50
  -1  10   1   41.30    6.30
   0 -10  -1  446.16   21.70
   0 -10  -1  462.65   18.20
   0 -10  -1  468.45   20.10
   0  10   1  452.25   19.70
  -1 -10  -1  460.35   22.30
   1  10   1  476.25   20.50
   1  10   1  492.75   19.70
  -2 -10  -1  516.95   22.90
  -2 -10  -1  521.85   23.90
  -2 -10  -1  519.65   20.80
   2  10   1  500.35   21.30
  -3 -10  -1  661.33   28.20
  -3 -10  -1  651.23   27.50
  -3 -10  -1  662.23   65.79
   3  10   1  555.54   61.79
   3  10   1  618.74   25.90
  -4 -10  -1   52.79    6.60
  -4 -10  -1   54.39    6.50
  -4 -10  -1   78.09   37.30
   4  10   1   70.69    9.10
  -5 -10  -1   18.90   39.50
  -5 -10  -1  118.39    9.10
  -5 -10  -1  114.19    9.40
   5  10   1  119.19   10.00
   5  10   1  104.29   46.30
  -6 -10  -1  457.25   22.20
  -6 -10  -1  472.15   86.69
  -6 -10  -1  442.56   21.90
   6  10   1  435.36   21.40
   6  10   1  445.06   83.19
  -7 -10  -1  179.08   12.90
  -7 -10  -1  188.38   12.70
  -7 -10  -1  285.87   88.99
   7  10   1  178.28   13.20
   7  10   1  120.69   58.29
  -8 -10  -1   11.70    4.70
  -8 -10  -1   34.50   64.29
  -8 -10  -1   27.70    6.60
   8  10   1   74.09   42.10
   8  10   1   22.00    7.30
  -9 -10  -1    9.80    4.90
  -9 -10  -1   14.40    5.50
  -9 -10  -1  -23.60   87.69
   9  10   1   11.00    7.20
 -10 -10  -1  214.08   15.70
 -10 -10  -1  224.58   15.30
  10  10   1  235.98   16.50
   9 -11  -1   21.70    6.80
  -9  11   1   19.80   11.50
   8 -11  -1   11.10    3.70
  -8  11   1   12.10    9.70
  -7  11   1   17.60    9.30
   6 -11  -1   64.89    7.90
   6 -11  -1   56.69    5.20
  -6  11   1   66.79   12.70
   5 -11  -1   99.69    9.40
   5 -11  -1  107.69    7.10
  -5  11   1   87.29   12.00
   4 -11  -1   51.09   29.50
   4 -11  -1   25.50    6.00
   4 -11  -1   34.80    4.10
  -4  11   1   17.50   29.60
  -4  11   1   38.60    5.40
  -4  11   1   28.00    8.80
   3 -11  -1  136.09    8.00
  -3  11   1  141.09    9.00
  -3  11   1  166.68   34.10
   2 -11  -1  109.89    9.00
   2 -11  -1  116.39    7.00
  -2  11   1  145.99   11.60
  -2  11   1  128.59    9.20
   1 -11  -1   20.10    4.60
   1 -11  -1   28.20    3.40
   1 -11  -1   19.60    5.40
  -1  11   1   20.80    5.70
   0 -11  -1  120.39    9.90
   0 -11  -1  124.79    8.50
   0  11   1  128.49    8.50
   0  11   1  114.49    9.30
  -1 -11  -1   18.00    5.70
   1  11   1    4.70    5.30
   1  11   1   12.30    4.90
  -2 -11  -1  173.48   11.20
  -2 -11  -1  171.18    9.40
  -2 -11  -1  172.28   12.00
   2  11   1  159.78   11.20
   2  11   1  165.48   10.40
   2  11   1  206.48   22.80
   2  11   1  166.88   20.10
  -3 -11  -1  130.39   10.40
  -3 -11  -1  161.68   32.10
   3  11   1  218.98   37.80
   3  11   1  130.69    9.90
  -4 -11  -1  248.58   50.19
  -4 -11  -1  243.38   14.40
  -4 -11  -1  238.18   15.10
   4  11   1  232.38   13.80
   4  11   1  294.77   58.19
  -5 -11  -1  147.19   11.10
  -5 -11  -1  123.29   48.30
  -5 -11  -1  156.08   11.30
   5  11   1   87.89   39.20
   5  11   1  150.28   11.30
  -6 -11  -1   11.60    4.20
  -6 -11  -1   18.60    5.90
  -6 -11  -1  -29.50   43.30
   6  11   1   44.10   37.10
   6  11   1   19.90    7.10
  -7 -11  -1   78.39    8.60
  -7 -11  -1   90.09    9.20
   7  11   1  133.19   44.60
   7  11   1   75.19   10.00
  -8 -11  -1    6.80    4.90
  -8 -11  -1   -2.60    2.70
  -8 -11  -1 -110.59   70.29
   8  11   1    1.70    5.50
   8  11   1   23.60   57.59
  -9 -11  -1   14.20    5.50
  -9 -11  -1   16.70    6.50
   9  11   1   15.40    7.60
 -10 -11  -1   69.59    9.20
 -10 -11  -1   52.39    7.90
  10  11   1   64.69   12.00
   8 -12  -1  142.79   12.30
  -8  12   1  109.79   18.20
   7 -12  -1  346.77   21.00
   7 -12  -1  387.66   17.40
  -7  12   1  385.96   23.60
   6 -12  -1   41.60    4.90
   6 -12  -1   40.30    6.80
  -6  12   1   32.30   10.70
   5 -12  -1  173.48   12.60
   5 -12  -1  178.48   10.10
  -5  12   1  147.99   14.60
   4 -12  -1  305.87   14.50
   4 -12  -1  323.27   17.90
  -4  12   1  305.17   14.20
  -4  12   1  312.97   19.00
   3 -12  -1  542.25   25.30
   3 -12  -1  563.14   22.10
  -3  12   1  511.95   25.50
  -3  12   1  527.65   22.00
   2 -12  -1  417.76   17.30
   2 -12  -1  387.26   21.50
  -2  12   1  413.26   20.90
  -2  12   1  392.36   18.10
   1 -12  -1  212.18   12.90
   1 -12  -1  250.57   22.00
   1 -12  -1  221.98   10.80
  -1  12   1  214.88   12.70
   0 -12  -1   59.99    5.90
   0 -12  -1   58.39    8.50
   0  12   1   56.19    7.80
   0  12   1   60.99    6.50
  -1 -12  -1   15.50    5.90
   1  12   1   23.10    5.30
   1  12   1   25.20    6.00
  -2 -12  -1  196.78   10.60
   2  12   1  193.88   11.60
   2  12   1  187.68   12.10
  -3 -12  -1  184.98   12.50
  -3 -12  -1  171.68   13.00
   3  12   1  217.58   32.80
   3  12   1  209.58   12.60
   3  12   1  225.28   13.10
  -4 -12  -1  413.86   63.99
  -4 -12  -1  554.34   26.30
  -4 -12  -1  553.14   25.60
   4  12   1  559.14   63.79
   4  12   1  525.85   23.90
  -5 -12  -1  625.04   28.70
  -5 -12  -1  629.54   29.40
  -5 -12  -1  599.74   85.69
   5  12   1  603.24   82.89
   5  12   1  606.94   28.70
  -6 -12  -1  269.37   16.70
  -6 -12  -1  283.27   16.90
  -6 -12  -1  277.77  129.49
   6  12   1  266.67   16.50
  -7 -12  -1  251.97   16.30
  -7 -12  -1  270.87   86.49
  -7 -12  -1  259.97   16.50
   7  12   1  253.57   16.30
   7  12   1  259.77   83.69
  -8 -12  -1   10.30    4.80
  -8 -12  -1   12.50    4.80
   8  12   1    9.30    6.60
  -9 -12  -1   51.79    8.30
  -9 -12  -1   59.49   13.10
   9  12   1   70.89   11.00
   7 -13  -1  122.79   11.90
   7 -13  -1  142.09    9.10
   6 -13  -1   70.29    8.90
   6 -13  -1   87.89    7.00
  -6  13   1   81.99   13.20
   5 -13  -1    0.10    2.10
   5 -13  -1    1.90    3.30
  -5  13   1    1.50    8.10
   4 -13  -1   53.89    5.30
   4 -13  -1   55.39    7.20
  -4  13   1   48.60   27.30
  -4  13   1   70.39   12.50
  -4  13   1   52.19    6.60
   3 -13  -1   82.09    6.10
   3 -13  -1   73.59    7.90
  -3  13   1   73.59   11.30
  -3  13   1   66.69    7.90
   2 -13  -1  133.29    8.20
   2 -13  -1  140.09   10.50
  -2  13   1  130.29   10.00
  -2  13   1  144.19   12.50
   1 -13  -1  181.18   11.90
   1 -13  -1  179.98   13.30
   1 -13  -1  188.08    9.80
  -1  13   1  170.38   11.70
   0 -13  -1    1.00    2.80
   0 -13  -1    5.90    4.50
   0  13   1   -2.00    3.60
   0  13   1   -2.90    5.00
  -1 -13  -1   31.00    7.70
  -1 -13  -1   18.80    5.30
   1  13   1   33.40    6.30
   1  13   1   48.60    7.90
  -2 -13  -1   13.20    4.10
  -2 -13  -1   11.80    5.80
   2  13   1   13.50    6.20
   2  13   1   16.60    5.90
  -3 -13  -1   31.80    7.80
   3  13   1   37.80    7.70
   3  13   1   44.20    8.60
  -4 -13  -1  126.99   11.20
  -4 -13  -1   98.29   35.10
   4  13   1  201.88   39.90
   4  13   1  113.59   11.00
  -5 -13  -1   67.39    8.10
  -5 -13  -1   60.69    8.00
  -5 -13  -1    2.20   37.60
   5  13   1   58.59    9.30
   5  13   1  107.39   40.50
   5  13   1   59.69    8.90
  -6 -13  -1   97.49    9.90
  -6 -13  -1  123.89   49.70
  -6 -13  -1   86.89    9.70
   6  13   1   99.59   11.10
   6  13   1  113.19   44.40
  -7 -13  -1   79.49   68.69
   7  13   1  128.19   57.39
  -8 -13  -1    4.00    4.60
   8  13   1   10.50    6.90
   8  13   1    5.20    6.70
   6 -14  -1    8.70    3.40
   6 -14  -1    6.60    5.10
   5 -14  -1   33.40    7.50
   5 -14  -1   35.30    8.60
  -5  14   1   25.80   10.40
   4 -14  -1   32.60    4.30
   4 -14  -1   30.20    6.60
  -4  14   1   33.50    6.20
  -4  14   1   27.90   10.00
   3 -14  -1  147.09   11.90
   3 -14  -1  175.38    9.50
  -3  14   1  155.58   14.30
  -3  14   1  137.69   10.40
   2 -14  -1   65.49    7.80
   2 -14  -1   87.59    6.50
  -2  14   1   91.19   11.40
   1 -14  -1   63.79    7.20
   1 -14  -1   69.89    8.40
  -1  14   1   67.89    7.20
  -1  14   1   59.39    8.80
   0 -14  -1    3.00    2.70
   0 -14  -1    1.50    3.80
   0  14   1    1.80    4.40
   0  14   1    7.40    5.80
  -1 -14  -1   38.80    8.40
   1  14   1   47.60    8.20
   1  14   1   39.60    8.10
  -2 -14  -1    4.70    2.90
  -2 -14  -1    6.30    4.70
   2  14   1    6.40    5.80
   2  14   1    4.80    5.00
  -3 -14  -1   54.69    8.10
   3  14   1   86.09   17.30
   3  14   1   58.99    8.70
  -4 -14  -1  127.39   11.40
   4  14   1  116.19   10.70
   4  14   1  108.79   11.10
  -5 -14  -1    6.30    5.40
  -5 -14  -1    8.50   49.20
   5  14   1   24.00   31.80
   5  14   1   38.20    8.00
  -6 -14  -1   53.99    8.00
  -6 -14  -1   17.40   68.19
   6  14   1   57.59    9.90
   6  14   1   63.99   53.29
  -7 -14  -1   32.00    8.10
   7  14   1   22.00    8.40
   7  14   1   28.20    8.10
   5 -15  -1   37.70    5.40
   5 -15  -1   22.20    5.80
  -5  15   1   17.20   11.00
   4 -15  -1   97.39    9.80
   4 -15  -1   98.39    7.60
  -4  15   1   93.19   13.90
  -4  15   1  106.69    8.80
   3 -15  -1  273.07   16.80
   3 -15  -1  282.97   13.80
  -3  15   1  251.97   19.10
  -3  15   1  286.57   14.90
   2 -15  -1  393.36   20.80
   2 -15  -1  410.56   17.50
  -2  15   1  368.66   21.90
  -2  15   1  361.06   18.70
   1 -15  -1  106.29    9.00
   1 -15  -1  100.79   10.80
  -1  15   1   91.79   10.00
  -1  15   1  101.89    8.80
   0 -15  -1  175.38   13.80
   0 -15  -1  191.08   12.00
   0  15   1  165.18   11.40
   0  15   1  172.08   13.00
  -1 -15  -1   84.99    9.50
   1  15   1   86.19   10.30
   1  15   1   79.29    9.00
  -2 -15  -1  176.08   13.90
  -2 -15  -1  168.28   10.40
   2  15   1  165.58   13.00
   2  15   1  158.88   12.00
  -3 -15  -1  213.68   15.90
   3  15   1  217.68   14.80
   3  15   1  227.48   14.20
  -4 -15  -1   92.99   10.10
   4  15   1   89.09   10.10
   4  15   1  101.39   11.20
  -5 -15  -1  111.69   11.40
   5  15   1  101.79   11.10
   5  15   1  116.89   12.00
  -6 -15  -1   47.90   12.40
   6  15   1   45.10    9.60
   6  15   1   32.20    8.90
   3 -16  -1   37.30    5.60
  -3  16   1   28.10   20.00
  -3  16   1   38.80    7.60
   2 -16  -1   44.60    6.70
  -2  16   1   43.90    7.50
  -2  16   1   35.90    8.00
  -2  16   1   42.60   11.40
   1 -16  -1   39.40    5.80
  -1  16   1   20.00    7.50
  -1  16   1   32.50    7.20
  -1  16   1   21.60    9.90
   0 -16  -1    8.40    3.80
   0 -16  -1    6.20    5.40
   0  16   1   15.80    6.10
   0  16   1   -0.10    5.80
  -1 -16  -1   11.00    2.40
  -1 -16  -1   11.40    5.60
   1  16   1    0.70    6.20
   1  16   1   11.00    6.10
  -2 -16  -1   20.50    5.10
  -2 -16  -1   16.30    6.00
   2  16   1   11.30    6.60
   2  16   1   11.50    7.60
  -3 -16  -1   14.50    6.50
   3  16   1   14.10   12.00
   3  16   1   20.10    6.80
  -4 -16  -1   27.00   10.30
   4  16   1   16.50    7.30
   4  16   1   15.50    7.60
   3  15  -2   24.00    8.80
  -3 -15   2   20.70    7.30
  -3 -15   2   14.70    7.10
   2  15  -2   26.10    9.30
   2  15  -2   38.50    9.60
  -2 -15   2   44.20    8.00
  -2 -15   2   39.80    8.50
   1  15  -2   95.99   11.40
   1  15  -2  107.49   11.40
   1  15  -2  121.69   11.40
  -1 -15   2  112.69   10.80
   0  15  -2    4.30    6.80
   0  15  -2    7.50    6.60
   0  15  -2    5.80    6.30
   0 -15   2    6.00    4.80
  -1  15  -2   31.20    8.80
  -1  15  -2   30.30    9.40
  -2  15  -2   85.09   12.00
  -2  15  -2   89.39    9.90
   2 -15   2   80.49    7.80
   2 -15   2   96.49    8.90
  -3  15  -2  117.09    9.80
  -3  15  -2  116.09   13.90
   3 -15   2  112.19   10.20
   3 -15   2  104.89    9.80
  -4  15  -2  149.49   15.50
   4 -15   2  134.29   11.80
   4 -15   2  172.08   15.70
   5  14  -2   81.89   12.10
  -5 -14   2   41.20    8.50
  -5 -14   2   47.10    8.00
   4  14  -2   38.10   10.40
  -4 -14   2   44.90    8.20
  -4 -14   2   43.60    9.00
   3  14  -2   10.50    7.60
  -3 -14   2   24.00    6.90
  -3 -14   2   15.40    5.40
   2  14  -2  172.28   13.90
  -2 -14   2  179.38   13.10
  -2 -14   2  183.28   13.30
   1  14  -2  117.49   11.10
   1  14  -2  115.99   10.70
  -1 -14   2  100.09    9.40
  -1 -14   2  104.79   10.10
   0  14  -2  225.58   14.70
   0  14  -2  231.38   14.90
   0 -14   2  229.58   14.10
   0 -14   2  227.58   15.30
  -1  14  -2  167.68   11.80
  -1  14  -2  146.79   12.90
   1 -14   2  161.28   11.50
   1 -14   2  169.88   10.30
  -2  14  -2   57.29   10.40
  -2  14  -2   56.89    8.40
   2 -14   2   36.60    6.10
   2 -14   2   45.20    5.40
  -3  14  -2  227.48   16.60
  -3  14  -2  208.88   16.20
   3 -14   2  233.08   14.90
   3 -14   2  245.18   13.30
  -4  14  -2  206.38   12.00
  -4  14  -2  227.78   17.20
   4 -14   2  208.48   14.50
   4 -14   2  231.88   13.30
  -5  14  -2  311.67   21.00
   5 -14   2  344.67   17.50
   6 -14   2  105.49   10.60
   6 -14   2  113.79    9.40
   7  13  -2   17.20   10.70
  -7 -13   2   22.70    7.00
  -7 -13   2   15.50    5.70
   6  13  -2  -15.40   58.39
  -6 -13   2   22.50  122.79
   5  13  -2   35.60   10.00
   5  13  -2  -14.20   28.20
  -5 -13   2   48.20    9.60
  -5 -13   2   23.50    6.50
  -5 -13   2    4.50   41.70
   4  13  -2   72.69   12.30
  -4 -13   2   58.59    7.70
  -4 -13   2   62.59    7.90
   3  13  -2   59.29   10.90
  -3 -13   2   47.40    7.20
  -3 -13   2   48.30    7.70
   2  13  -2   98.99    9.60
   2  13  -2  117.99   11.20
  -2 -13   2  114.09   10.00
  -2 -13   2  115.69   10.40
   1  13  -2  104.49   10.00
   1  13  -2   98.79    9.70
  -1 -13   2   86.59    8.60
  -1 -13   2   68.59    8.10
   0  13  -2   52.69    8.70
   0 -13   2   42.10    6.00
  -1  13  -2    2.00    5.90
  -1  13  -2    0.70    4.90
   1 -13   2    2.90    2.50
   1 -13   2    1.10    2.90
  -2  13  -2   10.10    6.30
  -2  13  -2    7.90    5.40
   2 -13   2    9.80    3.50
   2 -13   2    2.60    3.30
  -3  13  -2   20.00    8.30
  -3  13  -2   17.40    5.90
   3 -13   2   26.30    6.50
   3 -13   2   23.50    5.10
  -4  13  -2   12.00    8.30
  -4  13  -2    6.40    4.60
   4 -13   2    9.50    4.20
   4 -13   2    8.10    3.30
  -5  13  -2   13.80    8.50
   5 -13   2   16.80    5.00
   5 -13   2   18.70    5.60
  -6  13  -2    1.70    9.30
   6 -13   2   12.00    4.10
  -7  13  -2   42.70   11.60
   7 -13   2   43.50    9.30
   7 -13   2   47.60    6.30
   8  12  -2   39.30   10.30
  -8 -12   2   49.50    9.00
  -8 -12   2   25.90    7.20
   6  12  -2   32.10   38.30
   6  12  -2   35.80    9.60
  -6 -12   2   38.60    8.70
  -6 -12   2   22.70    6.90
  -6 -12   2   36.70   57.39
   5  12  -2  228.18   51.79
   5  12  -2  204.28   15.30
  -5 -12   2  160.68   63.19
  -5 -12   2  215.38   14.20
  -5 -12   2  204.38   14.50
   4  12  -2  247.78   16.20
   4  12  -2  220.38   39.80
  -4 -12   2  244.28   15.50
  -4 -12   2  159.28   39.30
  -4 -12   2  272.17   15.60
   3  12  -2  472.15   22.70
  -3 -12   2  448.66   22.80
   2  12  -2  180.38   12.70
  -2 -12   2  186.18   12.60
  -2 -12   2  176.28   12.20
   1  12  -2  200.68   12.20
  -1 -12   2  190.58   12.90
  -1 -12   2  193.08   12.70
   0  12  -2  185.78   12.00
   0 -12   2  184.38   12.50
   0 -12   2  193.48   11.40
   0 -12   2  189.08   10.90
   1 -12   2   97.39    8.20
   1 -12   2  102.99    7.50
   1 -12   2  104.99    9.10
  -2  12  -2  228.58   12.90
   2 -12   2  242.28   14.10
   2 -12   2  245.38   12.70
  -3  12  -2  171.38   10.50
  -3  12  -2  171.28   13.60
   3 -12   2  177.88   12.10
  -4  12  -2  357.16   20.30
  -4  12  -2  348.87   15.90
   4 -12   2  382.26   17.70
   4 -12   2  368.16   19.60
  -5  12  -2  193.18   15.80
   5 -12   2  234.98   14.90
   5 -12   2  235.58   12.90
  -6  12  -2  127.39   14.20
   6 -12   2  133.99    9.40
   6 -12   2  116.69   10.60
  -7  12  -2   89.39   13.00
   7 -12   2   92.39    8.10
   7 -12   2   88.49   10.60
  -8  12  -2  149.49   20.10
   8 -12   2  153.18   10.50
   8 -12   2  125.59   11.80
   8  11  -2   16.80    8.50
  -8 -11   2    5.80    4.70
   7  11  -2   83.29   51.39
   7  11  -2    9.70    7.20
  -7 -11   2    5.90    4.80
  -7 -11   2  -31.50   59.39
  -7 -11   2   14.20    5.30
   6  11  -2  136.99   59.59
   6  11  -2  145.09   13.30
  -6 -11   2  154.58   11.80
  -6 -11   2  145.99   11.30
  -6 -11   2  119.39   68.09
   5  11  -2   83.99   10.70
   5  11  -2   67.59   39.20
  -5 -11   2   67.59   45.10
  -5 -11   2   84.59    8.80
  -5 -11   2  102.29    9.00
   4  11  -2  229.98   15.30
   4  11  -2  146.69   46.00
  -4 -11   2  205.18   50.59
  -4 -11   2  241.28   14.30
  -4 -11   2  244.68   14.80
   3  11  -2   39.80    9.30
  -3 -11   2   33.30    6.90
  -3 -11   2   24.60    5.40
  -3 -11   2   11.50   18.60
   2  11  -2  159.68   11.60
   2  11  -2  180.98   10.70
  -2 -11   2  168.88   11.40
  -2 -11   2  156.78   11.30
   1  11  -2  102.99    9.30
   1  11  -2  122.59    9.60
  -1 -11   2  104.39    8.80
  -1 -11   2   95.09    8.20
   0 -11   2   14.80    3.40
   0 -11   2   15.50    4.80
   0 -11   2   17.80    4.20
   0 -11   2   21.40    5.70
   1 -11   2  275.27   13.80
   1 -11   2  243.98   12.80
   1 -11   2  240.98   14.40
   1 -11   2  254.37   13.80
   2 -11   2   10.70    3.60
   2 -11   2   12.40    3.40
  -3  11  -2   40.20    9.10
  -3  11  -2   35.40    5.70
   3 -11   2   32.20    4.20
   3 -11   2   41.20    7.70
  -4  11  -2   38.30    5.70
  -4  11  -2   42.90    9.40
   4 -11   2   44.40    4.90
   4 -11   2   37.20    5.70
  -5  11  -2   71.19   10.70
   5 -11   2   83.99    8.20
  -6  11  -2    3.80    7.80
   6 -11   2    4.90    4.00
   6 -11   2    7.30    2.70
  -7  11  -2    7.90    7.90
   7 -11   2    5.70    3.70
   7 -11   2    6.50    3.50
  -8  11  -2   97.59   13.50
   8 -11   2   78.29   10.00
   8 -11   2   85.69    7.60
  -9  11  -2   40.40   13.20
   9 -11   2   47.20    5.70
   9 -11   2   47.50    7.40
   9  10  -2  151.58   25.20
  -9 -10   2  135.69   11.30
   8  10  -2   89.49   11.50
  -8 -10   2   62.09   89.69
  -8 -10   2   99.99    9.20
  -8 -10   2   74.59    8.60
   7  10  -2   72.89   40.70
  -7 -10   2  104.99   64.79
   6  10  -2   31.30   39.40
   6  10  -2   62.89   10.90
  -6 -10   2  101.29   50.39
  -6 -10   2   44.20    6.50
  -6 -10   2   57.79    7.20
   5  10  -2   96.19   37.40
   5  10  -2   91.99   10.60
  -5 -10   2  127.59    9.60
  -5 -10   2  175.58   51.89
  -5 -10   2  114.79    9.70
  -4 -10   2  208.28   12.70
  -4 -10   2  179.08   12.00
   3  10  -2    3.30    5.10
   3  10  -2   -5.80   11.60
  -3 -10   2    5.80    3.50
  -3 -10   2    6.60   18.90
  -3 -10   2    1.80    3.00
   2  10  -2   35.10    7.10
   2  10  -2   37.30    6.10
  -2 -10   2   34.40    6.10
  -2 -10   2   36.20    5.20
   1  10  -2  160.98   10.60
   1  10  -2  146.99   10.20
  -1 -10   2  156.88   10.60
  -1 -10   2  142.79    9.70
   0 -10   2  197.08   11.30
   0 -10   2  198.58   10.50
   0 -10   2  182.88   10.60
   0 -10   2  183.78   11.70
   1 -10   2  145.39    8.70
   1 -10   2  139.69    9.20
   1 -10   2  139.09    9.90
   1 -10   2  144.19    9.20
  -2  10  -2  144.89   10.50
   2 -10   2  106.59    8.40
   2 -10   2  130.09    8.10
  -3  10  -2  155.68    9.00
  -3  10  -2  147.39   11.70
   3 -10   2  161.58    9.40
   3 -10   2  151.28   10.40
  -4  10  -2   -1.90   28.50
  -4  10  -2   18.00    4.40
  -4  10  -2   20.00    7.50
   4 -10   2   12.30    4.20
   4 -10   2   11.10    3.50
   4 -10   2   -4.00   18.00
  -5  10  -2   11.10    8.50
  -5  10  -2   25.50   27.00
   5 -10   2  -18.40   20.90
   5 -10   2    3.60    2.60
   5 -10   2    2.80    3.00
  -6  10  -2    4.50    7.80
   6 -10   2    6.70    2.80
   6 -10   2    4.00    2.90
  -7  10  -2   10.00    8.60
   7 -10   2   12.20    3.60
   7 -10   2   12.50    4.40
  -8  10  -2  226.68   17.80
   8 -10   2  245.78   15.80
   8 -10   2  243.38   13.70
  -9  10  -2   41.20   12.30
   9 -10   2   42.40    5.60
  10   9  -2  134.39   14.10
 -10  -9   2  150.48   12.10
 -10  -9   2  123.99   13.40
   9   9  -2  153.58   14.10
  -9  -9   2  176.18   12.50
  -9  -9   2  174.28   12.80
   8   9  -2   30.60    8.70
   8   9  -2   67.99   51.69
  -8  -9   2  110.99   87.79
  -8  -9   2   29.00    7.30
   7   9  -2   74.39   11.40
   7   9  -2  109.19   49.90
  -7  -9   2   70.59    7.70
  -7  -9   2   73.79    7.90
  -7  -9   2  183.88   72.49
   6   9  -2  120.69   11.90
   6   9  -2  125.89   50.59
  -6  -9   2  169.28   70.09
  -6  -9   2  123.99   10.10
  -6  -9   2  135.59   10.20
   5   9  -2  462.35   23.10
   5   9  -2  443.46   69.69
  -5  -9   2  494.05   82.49
  -5  -9   2  437.56   21.50
  -5  -9   2  461.55   21.50
   4   9  -2  149.19   44.60
   4   9  -2   98.59   10.20
  -4  -9   2  145.79   45.50
  -4  -9   2  114.89    8.70
   3   9  -2  103.49    9.80
   3   9  -2  123.79   35.30
  -3  -9   2  106.29    8.20
  -3  -9   2  104.39   36.80
  -3  -9   2  118.39    8.60
   2   9  -2  262.07   31.50
   2   9  -2  333.27   16.30
  -2  -9   2  338.47   16.40
  -2  -9   2  352.46   39.00
  -2  -9   2  316.17   16.00
   1   9  -2    9.80    4.50
  -1  -9   2    5.20    3.00
  -1  -9   2    5.00    3.10
   0  -9   2 1413.86   51.79
   0  -9   2 1414.06   53.09
   0  -9   2 1462.75   52.29
   0  -9   2 1394.76   51.19
   1  -9   2  910.51   36.90
   1  -9   2  958.80   35.70
   1  -9   2  933.51   35.20
   1  -9   2  938.11   36.20
  -2   9  -2  818.42   33.10
   2  -9   2  860.71   32.60
   2  -9   2  869.51   33.90
  -3   9  -2  174.88   12.10
  -3   9  -2  173.78    9.40
   3  -9   2  182.78   11.20
   3  -9   2  172.28    9.60
  -4   9  -2   41.60   26.00
  -4   9  -2   45.50    9.00
  -4   9  -2   31.80    4.70
   4  -9   2   32.50   21.30
   4  -9   2   29.80    4.00
   4  -9   2   29.00    4.70
  -5   9  -2   89.99   10.20
  -5   9  -2   89.89   37.10
   5  -9   2   90.49    6.80
   5  -9   2   87.39    8.00
   5  -9   2   90.89   37.20
  -6   9  -2  199.48   14.60
  -6   9  -2  232.08   64.09
   6  -9   2  188.78   12.60
   6  -9   2  171.38   57.69
   6  -9   2  199.38   11.30
  -7   9  -2  306.47   19.00
   7  -9   2  290.17   17.10
   7  -9   2  307.37   15.60
  -8   9  -2  198.78   16.10
   8  -9   2  193.48   13.40
   8  -9   2  196.98   12.10
  -9   9  -2  245.88   18.00
   9  -9   2  250.97   15.80
   9  -9   2  237.38   14.00
 -10   9  -2  106.29   26.00
  10  -9   2   76.59    7.50
  10   8  -2   86.39   20.60
 -10  -8   2   77.99    9.10
 -10  -8   2   54.79    7.90
   9   8  -2   44.70   10.30
   9   8  -2   51.19   60.79
  -9  -8   2  -44.70  104.69
  -9  -8   2   50.59    7.70
  -9  -8   2   40.00    7.80
   8   8  -2   -2.90   44.40
  -8  -8   2  -73.69   56.79
   7   8  -2   23.60    8.30
  -7  -8   2  -58.29   49.20
  -7  -8   2   28.60   11.20
   6   8  -2   26.30   20.20
   6   8  -2    5.90    6.50
  -6  -8   2    8.40    3.40
  -6  -8   2  -60.59   41.00
  -6  -8   2    8.00    4.30
   5   8  -2   29.10    7.90
   5   8  -2   32.20   33.00
  -5  -8   2   19.40    5.80
  -5  -8   2    1.50   40.20
  -5  -8   2   25.80    6.00
   4   8  -2   36.80    7.70
   4   8  -2   18.50   26.70
  -4  -8   2   26.00    4.60
  -4  -8   2   26.60    5.50
  -4  -8   2   36.60   32.80
   3   8  -2   31.50   23.50
   3   8  -2   46.00    7.80
  -3  -8   2   34.40    4.70
  -3  -8   2   14.20   22.20
  -3  -8   2   29.70    4.50
   2   8  -2   -0.80   10.80
   2   8  -2    7.40    5.00
  -2  -8   2   -1.40   14.30
  -2  -8   2    5.70    3.20
  -2  -8   2    6.30    3.40
   1   8  -2    6.30    4.30
  -1  -8   2    5.30    3.20
  -1  -8   2    2.70    3.00
  -1  -8   2    2.20    2.00
   0  -8   2    3.70    2.10
   0  -8   2    2.10    2.40
   0  -8   2    2.50    2.60
   0  -8   2    1.40    2.10
   1  -8   2  279.77   12.70
   1  -8   2  269.87   13.40
   1  -8   2  291.07   13.20
   1  -8   2  275.67   14.10
  -2   8  -2    8.30    4.90
   2  -8   2    2.80    2.40
   2  -8   2    6.40    2.20
   2  -8   2    3.10    2.40
  -3   8  -2   64.19    8.20
  -3   8  -2   53.39   21.00
   3  -8   2   66.49    5.40
   3  -8   2   69.19    6.30
   3  -8   2   97.89   22.50
   3  -8   2   67.49    5.00
  -4   8  -2   99.39    9.90
  -4   8  -2   82.79   31.40
   4  -8   2  115.79   29.90
   4  -8   2   99.39    8.00
   4  -8   2  101.59    6.90
  -5   8  -2   11.20    6.90
  -5   8  -2   -9.60   25.40
   5  -8   2    6.40    3.20
   5  -8   2    4.40    2.40
   5  -8   2   19.40   24.20
  -6   8  -2   83.69   47.40
  -6   8  -2  159.28   12.90
   6  -8   2  141.39   46.10
   6  -8   2  159.18    9.60
   6  -8   2  138.69   10.10
   7  -8   2   32.30   30.70
  -8   8  -2   71.39   12.00
   8  -8   2   62.19    7.30
   8  -8   2   65.49    6.20
  -9   8  -2   82.59   12.10
   9  -8   2   80.69    7.40
   9  -8   2   76.09    8.20
 -11   8  -2   19.50    8.50
  11  -8   2   17.30    5.60
  11  -8   2   12.00    4.80
  11   7  -2   19.60    8.60
 -11  -7   2   26.80    7.80
 -11  -7   2   32.10    7.90
  10   7  -2   57.69   11.40
 -10  -7   2   52.49    7.40
 -10  -7   2   60.59    8.00
   9   7  -2   76.29   53.09
   9   7  -2    1.50    6.40
  -9  -7   2  -34.40   96.29
  -9  -7   2   12.50    4.90
  -9  -7   2   10.60    5.90
   8   7  -2  256.57   17.00
   8   7  -2  303.47   86.29
  -8  -7   2  290.17   15.90
  -8  -7   2  269.17   15.50
  -8  -7   2  200.38   90.69
   7   7  -2  219.88   73.89
  -7  -7   2  150.78   80.09
  -7  -7   2  283.77   15.40
  -7  -7   2  291.97   15.80
   6   7  -2  565.94   25.90
   6   7  -2  516.85   85.59
  -6  -7   2  519.35  105.29
  -6  -7   2  590.74   25.80
  -6  -7   2  555.74   24.60
   5   7  -2  217.68   14.00
   5   7  -2  219.38   60.99
  -5  -7   2  211.38   12.30
  -5  -7   2  225.58   73.69
  -5  -7   2  214.18   12.40
   4   7  -2  252.97   62.09
   4   7  -2  228.38   13.30
  -4  -7   2  206.58   11.60
  -4  -7   2  216.48   12.00
  -4  -7   2  158.48   50.29
   3   7  -2  119.99   37.80
   3   7  -2  101.59    8.80
  -3  -7   2  116.69   42.20
  -3  -7   2  113.39    7.80
  -3  -7   2  108.49    7.50
   2   7  -2   29.40   18.00
   2   7  -2   20.60    5.40
  -2  -7   2   20.10    4.10
  -2  -7   2   33.10   23.70
  -2  -7   2   26.20    6.60
   1   7  -2  618.54   23.50
  -1  -7   2  629.74   25.00
  -1  -7   2  622.34   24.10
  -1  -7   2  628.54   39.20
   0  -7   2  741.53   28.40
   0  -7   2  715.13   27.80
   0  -7   2  765.02   28.50
   1  -7   2  187.78   11.10
   1  -7   2  174.38    8.90
   1  -7   2  170.58    9.50
  -2   7  -2  325.37   14.90
   2  -7   2  330.57   15.40
   2  -7   2  327.67   13.90
   2  -7   2  326.47   14.20
   2  -7   2  341.87   27.60
  -3   7  -2  644.54   25.80
  -3   7  -2  598.84   54.99
   3  -7   2  639.94   24.80
   3  -7   2  654.73   23.70
   3  -7   2  642.94   53.09
   3  -7   2  621.64   26.10
  -4   7  -2  992.90   38.30
  -4   7  -2  923.81   85.19
   4  -7   2 1021.10   37.40
   4  -7   2 1008.20   38.90
   4  -7   2 1035.50   85.89
  -5   7  -2  987.10   97.79
  -5   7  -2 1023.50   40.30
   5  -7   2 1044.00   40.50
   5  -7   2  974.60   96.49
   5  -7   2 1078.79   39.20
  -6   7  -2  741.53   33.10
  -6   7  -2  839.82   96.89
   6  -7   2  831.42   31.70
   6  -7   2  762.52   95.49
   6  -7   2  819.52   33.20
  -7   7  -2  -39.50   38.00
   7  -7   2    7.00    3.60
   7  -7   2    7.60    2.90
   7  -7   2  -19.90   31.00
  -8   7  -2   25.70    9.50
   8  -7   2   35.50    5.30
   8  -7   2   31.80    6.00
  -9   7  -2    6.50    8.10
   9  -7   2   14.70    4.50
 -10   7  -2  261.47   18.60
  10  -7   2  253.37   15.40
  10  -7   2  233.88   14.20
 -11   7  -2  504.65   33.40
  11  -7   2  639.44   28.70
  11  -7   2  569.94   26.70
  11   6  -2   17.70    8.30
 -11  -6   2   23.70    6.50
 -11  -6   2   21.00    7.40
  10   6  -2  -86.09   50.29
   9   6  -2  137.29   13.10
   9   6  -2  100.69   58.09
  -9  -6   2  143.69   10.30
  -9  -6   2  152.78   70.39
  -9  -6   2  125.89   10.70
   8   6  -2  162.28   13.00
   8   6  -2  245.88   74.99
  -8  -6   2  170.98   11.20
  -8  -6   2  160.18   11.40
  -8  -6   2  116.79   53.69
   7   6  -2  665.03  101.29
   7   6  -2  554.64   25.90
  -7  -6   2  562.74   25.50
  -7  -6   2  578.74  111.39
  -7  -6   2  565.54   24.90
   6   6  -2  583.24   26.00
   6   6  -2  580.74   90.49
  -6  -6   2  565.34   24.90
  -6  -6   2  566.54   99.69
  -6  -6   2  588.74   24.80
   5   6  -2  652.03   27.50
   5   6  -2  569.34   81.39
  -5  -6   2  644.84   26.50
  -5  -6   2  698.13   96.09
  -5  -6   2  648.64   26.70
   4   6  -2  304.27   15.60
   4   6  -2  307.07   86.99
  -4  -6   2  299.07   14.60
  -4  -6   2  289.37   67.09
  -4  -6   2  299.17   14.30
   3   6  -2  184.58   44.40
   3   6  -2  142.09    9.40
  -3  -6   2  132.19    9.20
  -3  -6   2  140.99    8.50
  -3  -6   2  145.79   44.40
   2   6  -2  397.26   43.80
   2   6  -2  415.76   17.50
  -2  -6   2  404.06   17.60
  -2  -6   2  424.26   48.40
   1   6  -2  157.28    8.20
   1   6  -2  199.38   21.60
  -1  -6   2  130.09   23.00
  -1  -6   2  160.98    8.20
  -1  -6   2  164.18    8.70
   0  -6   2  923.61   33.70
   0  -6   2  916.21   34.40
   0  -6   2  901.31   33.40
   1  -6   2  243.08   12.50
  -2   6  -2   10.40   10.80
  -2   6  -2   27.40    4.50
   2  -6   2   19.10    2.50
   2  -6   2   23.00    4.20
   2  -6   2   21.00    2.70
   2  -6   2   30.40   13.00
  -3   6  -2  439.16   18.20
  -3   6  -2  430.36   48.30
  -3   6  -2  393.56   15.60
   3  -6   2  428.56   17.40
   3  -6   2  466.35   50.39
   3  -6   2  433.16   16.10
   3  -6   2  399.46   18.20
  -4   6  -2  223.68   52.59
  -4   6  -2  252.97   13.10
   4  -6   2  243.88   41.90
   4  -6   2  202.28   11.80
   4  -6   2  230.38   11.20
  -5   6  -2 1155.58  113.19
  -5   6  -2 1150.78   43.80
   5  -6   2 1149.58   42.60
   5  -6   2 1253.47  107.19
   5  -6   2 1119.39   43.80
  -6   6  -2   16.20    7.80
  -6   6  -2    7.60   33.30
   6  -6   2   14.60    3.90
   6  -6   2   13.10    4.00
   6  -6   2  -16.90   24.60
  -7   6  -2  -46.00   34.00
  -7   6  -2   16.30    8.20
   7  -6   2   14.20    3.90
   7  -6   2    8.90   26.30
   7  -6   2    9.90    3.10
  -8   6  -2   10.50    8.00
  -8   6  -2  -19.00   51.69
   8  -6   2    5.10    3.40
   8  -6   2    8.30    3.50
   8  -6   2  -43.70   30.70
  -9   6  -2   54.89   11.40
   9  -6   2   54.19    6.30
   9  -6   2   54.69    6.50
 -10   6  -2   67.79   11.20
  10  -6   2   65.09    7.30
  10  -6   2   65.49    7.10
 -11   6  -2  195.48   15.70
  11  -6   2  172.08   12.50
  11  -6   2  163.28   11.80
 -11  -5   2   98.49   10.50
 -11  -5   2  106.19    9.10
  10   5  -2   65.89   68.99
  10   5  -2   43.50    9.50
 -10  -5   2   44.50    7.50
 -10  -5   2  117.99   87.69
 -10  -5   2   41.80    7.60
   9   5  -2   64.49   65.29
   9   5  -2  196.08   14.80
  -9  -5   2  203.38   12.70
  -9  -5   2  220.18   13.90
   8   5  -2   86.39    9.90
   8   5  -2   60.09   53.39
  -8  -5   2   87.09    9.00
  -8  -5   2   96.59   11.90
  -8  -5   2  109.59   65.19
   7   5  -2   10.10    6.60
   7   5  -2   -5.60   33.20
  -7  -5   2   18.20    5.20
  -7  -5   2   17.00    4.50
  -7  -5   2   -1.30   38.60
   6   5  -2   17.70   28.50
   6   5  -2   15.00    6.80
  -6  -5   2   18.90    5.00
  -6  -5   2   21.10    4.90
  -6  -5   2  -43.60   26.90
   5   5  -2   24.60    6.60
   5   5  -2    3.70   23.20
  -5  -5   2    2.20   36.60
  -5  -5   2   23.20    4.50
  -5  -5   2   30.70    5.90
   4   5  -2  525.35   69.09
   4   5  -2  486.65   21.40
  -4  -5   2  523.15   21.10
  -4  -5   2  495.25   20.60
  -4  -5   2  482.65   73.29
   3   5  -2  367.06   16.40
   3   5  -2  427.66   54.79
  -3  -5   2  372.56   55.69
  -3  -5   2  359.06   16.10
  -3  -5   2  382.86   16.30
   2   5  -2  550.34   52.69
   2   5  -2  506.55   20.50
  -2  -5   2  528.25   53.09
  -2  -5   2  506.65   20.60
   1   5  -2   84.89    5.50
   1   5  -2   96.19   18.40
   1   5  -2   75.59    5.40
  -1  -5   2   82.59    5.10
  -1  -5   2   82.39    5.50
  -1  -5   2  100.89   22.50
   0  -5   2   11.90    2.80
   0  -5   2   15.10    2.70
   0  -5   2   10.80    7.10
   0  -5   2    9.70    6.00
   0  -5   2    6.70    2.20
   1  -5   2  133.19    7.50
   1  -5   2  149.59    7.20
   1  -5   2  164.28   15.70
  -2   5  -2  140.29   23.60
  -2   5  -2  151.98    6.90
   2  -5   2  211.88   25.50
   2  -5   2  159.18    7.80
  -3   5  -2    7.40   15.70
  -3   5  -2    7.60    4.10
   3  -5   2    4.10    1.80
   3  -5   2   13.30   15.30
   3  -5   2    5.30    2.20
  -4   5  -2  419.16   60.39
  -4   5  -2  436.46   19.10
   4  -5   2  401.56   55.59
   4  -5   2  445.06   19.20
   4  -5   2  472.35   18.40
  -5   5  -2 1361.16  120.89
  -5   5  -2 1275.97   48.40
   5  -5   2 1315.47   48.50
   5  -5   2 1319.07   47.40
   5  -5   2 1273.57  112.69
  -6   5  -2  224.28   74.89
  -6   5  -2  151.38   12.80
   6  -5   2  244.88   66.69
   6  -5   2  176.58   10.40
   6  -5   2  166.48    9.70
  -7   5  -2   54.59   53.39
  -7   5  -2   57.49   10.10
   7  -5   2    1.60   36.90
   7  -5   2   37.40    4.80
   7  -5   2   37.60    5.00
  -8   5  -2   72.79   12.70
  -8   5  -2    9.30   78.89
   8  -5   2   47.40   42.50
   8  -5   2   55.79    6.20
   8  -5   2   62.89    6.30
  -9   5  -2   84.09   83.59
  -9   5  -2  100.59   11.90
   9  -5   2  105.59    8.50
   9  -5   2   11.50   40.00
   9  -5   2  103.69    8.40
 -10   5  -2   61.09   12.00
  10  -5   2   44.70    6.20
  10  -5   2   50.99    6.30
 -11   5  -2    9.40    7.80
  11  -5   2    8.20    4.20
  11  -5   2   11.80    4.60
 -12   5  -2   24.20    8.80
  12  -5   2   19.50    6.30
  12  -5   2   21.20    5.80
  12   4  -2  108.09   12.90
 -12  -4   2  118.79   12.00
 -12  -4   2  118.19   10.10
  11   4  -2   30.60    8.50
 -11  -4   2   36.40    9.10
 -11  -4   2  -68.69  127.99
  10   4  -2  223.28   16.10
  10   4  -2  318.17   93.19
 -10  -4   2  229.58   15.10
 -10  -4   2  224.58   13.30
 -10  -4   2  185.98   89.99
   9   4  -2  142.29   12.70
   9   4  -2  122.79   52.09
  -9  -4   2  190.08   90.69
  -9  -4   2  155.88   11.70
   8   4  -2  199.28   71.59
   8   4  -2  251.87   16.10
  -8  -4   2  284.97   14.40
  -8  -4   2  285.87   15.30
  -8  -4   2  166.78   60.59
   7   4  -2  104.49   51.19
   7   4  -2   99.89   10.30
  -7  -4   2   94.79    8.50
  -7  -4   2  137.79   70.69
  -7  -4   2  108.69    7.80
   6   4  -2  211.78   13.20
   6   4  -2  172.98   62.49
  -6  -4   2  192.78   10.90
  -6  -4   2  206.68   11.60
  -6  -4   2  166.98   53.29
   5   4  -2  913.21   34.70
   5   4  -2 1003.00  106.99
  -5  -4   2  867.51   33.60
  -5  -4   2  858.91  100.49
  -5  -4   2  843.92   33.50
   4   4  -2   33.50   26.70
   4   4  -2   45.20    7.00
  -4  -4   2   37.30   24.90
  -4  -4   2   37.60    4.00
   3   4  -2 2288.97   76.89
   3   4  -2 2150.88  136.49
  -3  -4   2 2199.78   76.69
  -3  -4   2 2179.78   79.69
  -3  -4   2 2229.78  140.99
   2   4  -2 1184.58   81.19
   2   4  -2 1210.58   41.90
  -2  -4   2 1138.49   41.90
  -2  -4   2 1163.88   83.69
   1   4  -2 1027.30   35.50
   1   4  -2 1036.30   35.90
   1   4  -2  954.80   35.80
   1   4  -2 1034.80   63.79
  -1  -4   2 1034.00   36.40
  -1  -4   2 1013.50   75.89
  -1  -4   2 1071.29   36.80
   0   4  -2  144.29    7.80
   0   4  -2  169.68    7.10
   0  -4   2  146.39   17.80
   0  -4   2  160.38   17.90
   0  -4   2  156.48    7.10
   0  -4   2  147.69    7.20
   0  -4   2  131.99    6.90
  -1   4  -2 1125.89   40.00
  -1   4  -2 1187.48   59.99
  -1   4  -2 1092.59   40.80
   1  -4   2 1202.08   40.60
   1  -4   2 1190.78   41.10
   1  -4   2 1141.79   59.29
  -2   4  -2  280.07   10.90
  -2   4  -2  273.87   34.00
  -2   4  -2  322.47   12.40
   2  -4   2  271.07   12.60
   2  -4   2  320.47   35.10
   2  -4   2  286.97   11.90
  -3   4  -2  443.26   52.99
  -3   4  -2  468.85   18.90
   3  -4   2  498.85   18.50
   3  -4   2  423.06   48.60
  -4   4  -2 3287.27  189.58
  -4   4  -2 3510.65  116.19
   4  -4   2 3336.87  113.79
   4  -4   2 3210.98  182.78
   4  -4   2 3290.07  114.59
  -5   4  -2 1115.29  112.09
  -5   4  -2 1077.19   41.40
   5  -4   2 1123.69   41.40
   5  -4   2 1050.79  100.59
   5  -4   2 1143.69   40.70
  -6   4  -2  480.35   83.59
  -6   4  -2  460.65   21.40
   6  -4   2  459.85   20.20
   6  -4   2  427.26   74.09
   6  -4   2  472.85   19.80
  -7   4  -2   92.79   49.99
  -7   4  -2   69.99   10.20
   7  -4   2   73.39    6.30
   7  -4   2   99.09   47.20
   7  -4   2   72.19    6.40
  -8   4  -2  271.87   84.49
  -8   4  -2  245.28   15.90
   8  -4   2  314.47   79.19
   8  -4   2  218.88   12.70
   8  -4   2  228.38   13.00
  -9   4  -2  211.08   15.60
  -9   4  -2  175.18   79.29
   9  -4   2  203.48   13.30
   9  -4   2  210.88   12.60
   9  -4   2  214.78  101.09
 -10   4  -2  119.59   12.70
 -10   4  -2   -1.00   99.69
  10  -4   2  120.09    9.20
  10  -4   2  106.89    9.40
  10  -4   2   60.99   66.09
 -11   4  -2  197.08   15.70
  11  -4   2  187.98   12.60
  11  -4   2  192.78   12.70
 -12   4  -2   86.89   12.30
  12  -4   2  102.59    9.20
  12  -4   2   79.59    9.50
  12   3  -2   70.29   11.10
 -12  -3   2   94.79    7.60
 -12  -3   2   76.59   11.30
  11   3  -2  156.08  147.29
  11   3  -2   77.09   10.60
 -11  -3   2  -15.30  164.68
 -11  -3   2   77.49   10.10
 -11  -3   2   80.09    7.50
  10   3  -2  -44.60   42.80
 -10  -3   2  228.28   91.29
   9   3  -2  -37.40   57.79
  -9  -3   2   -0.30   64.49
   8   3  -2    6.20    5.60
   8   3  -2   35.60   43.90
  -8  -3   2   -2.90   67.19
  -8  -3   2   12.30    5.30
   7   3  -2   40.90   39.70
   7   3  -2   40.70    8.40
  -7  -3   2   34.40    4.60
  -7  -3   2   17.00   52.59
  -7  -3   2   34.10    6.90
   6   3  -2   94.09   39.30
   6   3  -2  112.59    9.60
  -6  -3   2  103.49    7.00
  -6  -3   2  103.49   53.49
  -6  -3   2   84.59    7.70
   5   3  -2   45.70    6.70
   5   3  -2   24.90   24.60
  -5  -3   2   36.30   27.10
  -5  -3   2   27.20    4.80
   4   3  -2  363.86   59.99
   4   3  -2  362.26   15.80
  -4  -3   2  354.96   15.00
  -4  -3   2  336.77   14.80
  -4  -3   2  286.27   56.99
   3   3  -2   72.29    6.00
   3   3  -2   75.69   29.00
  -3  -3   2   79.39    5.20
  -3  -3   2  100.69   33.00
  -3  -3   2   67.69    4.90
   2   3  -2  861.61   67.39
   2   3  -2  789.22   29.50
   2   3  -2  849.61   30.30
  -2  -3   2  870.51   70.69
  -2  -3   2  832.52   30.20
   1   3  -2  150.48    7.10
   1   3  -2  183.28   25.80
   1   3  -2  153.88    7.00
  -1  -3   2  161.28   26.60
  -1  -3   2  153.18    6.80
  -1  -3   2  155.98    7.10
  -1  -3   2  149.79    7.20
   0   3  -2  152.08    7.80
   0   3  -2  196.18    7.40
   0   3  -2  169.28    7.40
   0   3  -2  172.08    7.50
   0  -3   2  168.48    7.60
   0  -3   2  205.38   23.40
   0  -3   2  165.98    7.40
  -1   3  -2   57.69    3.80
  -1   3  -2   69.59    4.30
  -1   3  -2   59.49    4.10
  -1   3  -2   88.49   17.20
  -1   3  -2   66.19    3.50
  -1   3  -2   74.39    4.30
   1  -3   2   95.59   20.30
   1  -3   2   69.79    4.30
   1  -3   2   69.39    3.90
  -2   3  -2  322.17   37.90
   2  -3   2  382.76   14.40
   2  -3   2  371.26   39.30
  -3   3  -2  502.55   19.40
  -3   3  -2  494.05   56.29
   3  -3   2  483.65   18.90
   3  -3   2  488.65   19.40
   3  -3   2  515.65   55.69
  -4   3  -2    3.40   23.00
  -4   3  -2   15.70    4.80
   4  -3   2    6.10   14.40
   4  -3   2   11.20    3.20
  -5   3  -2  413.26   18.30
  -5   3  -2  436.96   68.39
   5  -3   2  386.36   17.20
   5  -3   2  401.56   17.00
   5  -3   2  449.95   65.59
  -6   3  -2  138.19   56.29
  -6   3  -2  105.79   10.00
   6  -3   2  119.89    7.60
   6  -3   2  173.08   54.29
   6  -3   2  121.49    7.90
  -7   3  -2  219.78   69.09
  -7   3  -2  153.58   12.50
   7  -3   2  174.98   10.20
   7  -3   2  168.28    9.90
   7  -3   2  168.38   63.79
  -8   3  -2  181.98   79.09
  -8   3  -2   38.00    9.70
   8  -3   2   34.60    6.30
   8  -3   2  -31.20   31.20
   8  -3   2   31.70    4.50
  -9   3  -2  310.97   86.39
  -9   3  -2   87.29   10.80
   9  -3   2   62.59   45.80
   9  -3   2   89.39    8.10
   9  -3   2  116.29    8.20
 -10   3  -2   83.09   59.99
 -10   3  -2   39.00    9.30
  10  -3   2   41.30   54.19
  10  -3   2   21.20    6.00
 -11   3  -2   64.39   10.40
  11  -3   2   64.09    8.00
  11  -3   2   79.59    7.50
  12  -3   2  108.69   10.10
  12  -3   2  118.19    9.40
  12   2  -2   -1.00    5.80
 -12  -2   2    5.90    7.40
  11   2  -2  126.79   90.19
  11   2  -2  121.19   12.30
 -11  -2   2  114.99   10.10
 -11  -2   2  128.69   12.00
 -11  -2   2  157.28  129.39
  10   2  -2  314.37   18.50
 -10  -2   2  325.57   18.50
 -10  -2   2  268.97   15.00
 -10  -2   2  459.75  148.79
   9   2  -2  392.66   20.50
   9   2  -2  455.65  117.09
  -9  -2   2  399.06   18.10
  -9  -2   2  395.16   20.50
  -9  -2   2  316.77   99.09
   8   2  -2  109.09   60.79
   8   2  -2   89.19   12.50
  -8  -2   2  115.99   10.00
  -8  -2   2  126.49   65.79
  -8  -2   2   99.69    7.30
   7   2  -2   16.90   33.00
   7   2  -2   17.80    6.70
  -7  -2   2    7.00    5.80
  -7  -2   2   18.90   40.70
  -7  -2   2   13.00    3.70
   6   2  -2  236.98   71.19
   6   2  -2  228.68   12.90
  -6  -2   2  205.08   68.59
  -6  -2   2  201.88   11.90
  -6  -2   2  226.28   10.90
   5   2  -2   10.20   24.60
   5   2  -2   17.30    5.30
  -5  -2   2   14.40    4.50
  -5  -2   2   12.70    2.80
  -5  -2   2   -2.40   28.50
   4   2  -2  895.51   91.99
   4   2  -2  968.20   34.00
  -4  -2   2  924.81   33.10
  -4  -2   2  830.82   91.99
  -4  -2   2  853.01   32.90
   3   2  -2 1222.48   95.19
   3   2  -2 1175.68   41.70
  -3  -2   2 1136.09   41.10
  -3  -2   2 1111.09   41.30
  -3  -2   2 1326.07  100.29
   2   2  -2  704.93   25.20
   2   2  -2  683.03   61.29
   2   2  -2  717.13   25.90
  -2  -2   2  704.83   25.70
  -2  -2   2  733.93   64.79
   1   2  -2  628.04   21.70
   1   2  -2  599.24   21.10
   1   2  -2  592.44   48.10
   1   2  -2  588.74   20.90
   1   2  -2  581.24   21.30
   1   2  -2  576.54   21.40
  -1  -2   2  572.64   47.50
  -1  -2   2  611.64   21.60
  -1  -2   2  606.74   21.00
  -1  -2   2  581.74   20.90
   0   2  -2   70.39    4.50
   0   2  -2   76.29    3.80
   0   2  -2   69.89    3.40
   0   2  -2   70.79    3.70
   0  -2   2   88.29   19.70
   0  -2   2   75.29    3.90
   0  -2   2   77.69    4.00
  -1   2  -2 1000.40   34.80
  -1   2  -2 1025.70   34.40
  -1   2  -2  963.30   33.90
  -1   2  -2  993.20   58.79
  -1   2  -2  999.10   33.90
  -1   2  -2  962.90   34.40
   1  -2   2 1009.40   34.40
   1  -2   2 1028.80   34.80
   1  -2   2  943.81   57.89
  -2   2  -2 1422.26   51.59
  -2   2  -2 1576.44   92.59
  -2   2  -2 1464.45   52.09
  -2   2  -2 1532.25   51.59
   2  -2   2 1443.16   51.39
   2  -2   2 1543.55   51.69
   2  -2   2 1545.95   90.59
   2  -2   2 1560.94   52.09
  -3   2  -2  960.70   34.50
  -3   2  -2  995.80   83.59
   3  -2   2  982.80   34.40
   3  -2   2  916.51   77.19
   3  -2   2  960.70   34.60
  -4   2  -2   -1.00   17.00
  -4   2  -2   -1.30    3.60
   4  -2   2    0.60    1.60
   4  -2   2    0.30    1.60
   4  -2   2  -16.20   11.80
  -5   2  -2  -27.90   22.40
  -5   2  -2    2.70    4.00
   5  -2   2    1.80    2.20
   5  -2   2  -10.10   14.30
  -6   2  -2  403.16   76.39
  -6   2  -2  337.87   17.10
   6  -2   2  372.36   15.90
   6  -2   2  356.46   78.49
   6  -2   2  362.96   16.10
  -7   2  -2  232.98   14.70
  -7   2  -2  329.67   90.49
   7  -2   2  291.57   73.39
   7  -2   2  230.38   12.50
   7  -2   2  235.78   12.00
  -8   2  -2 1100.19  157.48
  -8   2  -2  834.02   35.30
   8  -2   2  870.21   33.40
   8  -2   2  870.81  120.69
   8  -2   2  818.32   33.80
  -9   2  -2  298.27   17.70
  -9   2  -2  316.57   83.19
   9  -2   2  317.47   15.40
   9  -2   2  308.97   16.20
   9  -2   2  323.87  101.09
 -10   2  -2  252.67  126.29
 -10   2  -2  227.48   15.90
  10  -2   2  250.47   13.30
  10  -2   2  222.78   90.49
  10  -2   2  233.38   14.40
 -11   2  -2   18.20    7.80
 -11   2  -2  -59.49   96.59
  11  -2   2   16.40    5.50
  11  -2   2   -5.60   53.89
  12  -2   2   34.10    5.50
  12  -2   2   26.10    6.20
  12   1  -2  138.29  139.19
  12   1  -2  120.99   12.70
 -12  -1   2  108.89   16.80
  11   1  -2   62.59    9.90
  11   1  -2  141.59   80.49
 -11  -1   2   71.29    6.40
 -11  -1   2   68.29   10.10
 -11  -1   2  163.18   97.89
  10   1  -2  495.55   99.09
  10   1  -2  387.86   20.90
 -10  -1   2  357.86   17.30
 -10  -1   2  368.36   20.80
 -10  -1   2  644.24  127.69
   9   1  -2  492.25   23.30
   9   1  -2  509.75  123.39
  -9  -1   2  449.66   22.90
  -9  -1   2  473.55   20.20
  -9  -1   2  498.65  126.29
   8   1  -2  314.57   17.00
   8   1  -2  311.57   88.79
  -8  -1   2  307.47   16.90
  -8  -1   2  284.37   85.99
  -8  -1   2  301.97   14.20
   7   1  -2  105.39   10.00
   7   1  -2  163.68   58.69
  -7  -1   2   98.29    9.30
  -7  -1   2  101.19    6.70
  -7  -1   2   42.50   44.40
   6   1  -2    5.80    5.10
   6   1  -2   12.50   23.60
  -6  -1   2   -0.80   34.60
  -6  -1   2    5.20    2.70
  -6  -1   2    4.80    5.00
   5   1  -2  283.67   13.60
   5   1  -2  276.27   63.49
  -5  -1   2  364.46   83.99
  -5  -1   2  285.17   13.50
  -5  -1   2  264.07   12.10
   4   1  -2   -6.10   14.30
   4   1  -2   12.30    4.00
  -4  -1   2  -10.20   18.60
  -4  -1   2   10.80    3.70
  -4  -1   2    9.80    2.50
   3   1  -2 1471.75   50.79
   3   1  -2 1535.85   50.59
   3   1  -2 1494.05  108.09
  -3  -1   2 1322.57   49.70
  -3  -1   2 1347.77  105.49
  -3  -1   2 1444.96   49.80
   2   1  -2 9181.78  317.47
   2   1  -2 9384.76  316.97
   2   1  -2 9999.00  379.26
  -2  -1   2 9656.83  378.66
   1   1  -2 1695.13   90.89
   1   1  -2 1697.93   56.59
   1   1  -2 1721.83   56.69
   1   1  -2 1613.84   56.09
   1   1  -2 1602.94   56.49
   1   1  -2 1723.73   56.39
  -1  -1   2 1659.83   56.09
  -1  -1   2 1667.83   90.89
  -1  -1   2 1682.53   56.69
  -1  -1   2 1641.44   56.19
   0   1  -2 1478.75   51.19
   0   1  -2 1561.44   51.29
   0   1  -2 1461.05   51.29
   0  -1   2 1551.24   51.29
   0  -1   2 1519.45   51.19
   0  -1   2 1532.45   51.39
   0  -1   2 1511.25   77.59
  -1   1  -2   92.99    4.40
  -1   1  -2   71.49    3.50
  -1   1  -2   79.49    4.30
   1  -1   2   91.39    3.80
   1  -1   2   95.69   18.80
   1  -1   2   79.49    3.90
  -2   1  -2 3534.15  116.69
  -2   1  -2 3314.87  116.89
  -2   1  -2 3256.07  116.49
  -2   1  -2 3698.83  166.58
   2  -1   2 3522.75  163.78
   2  -1   2 3458.85  116.89
   2  -1   2 3751.72  116.79
   2  -1   2 3366.16  116.49
  -3   1  -2   30.20    4.70
  -3   1  -2    6.90   20.70
  -3   1  -2   25.10    2.50
   3  -1   2   33.00   22.60
   3  -1   2   28.50    2.90
   3  -1   2   19.60    3.90
   3  -1   2   28.50    2.70
  -4   1  -2  432.66   18.20
  -4   1  -2  450.55   66.29
   4  -1   2  457.75   17.60
   4  -1   2  436.36   60.69
   4  -1   2  469.15   17.90
  -5   1  -2  421.06   70.89
  -5   1  -2  417.86   18.20
   5  -1   2  425.56   64.99
   5  -1   2  418.56   17.30
   5  -1   2  422.86   17.00
  -6   1  -2  254.47   61.99
  -6   1  -2  189.28   11.70
   6  -1   2  197.48   10.60
   6  -1   2  297.17   69.99
  -7   1  -2  752.02   31.00
  -7   1  -2  998.60  124.79
   7  -1   2  731.13  103.19
   7  -1   2  732.93   29.80
   7  -1   2  741.03   28.90
  -8   1  -2  259.67   77.89
  -8   1  -2  296.87   16.70
   8  -1   2  293.67   14.00
   8  -1   2  441.86  116.89
   8  -1   2  294.37   15.40
  -9   1  -2  448.36   21.80
  -9   1  -2  285.07   96.69
   9  -1   2  406.26   18.40
   9  -1   2  409.86   20.00
   9  -1   2  310.87   90.89
 -10   1  -2   62.69   11.00
 -10   1  -2  130.39   98.09
  10  -1   2    6.40   54.69
  10  -1   2   46.20    7.10
  10  -1   2   51.49    5.60
 -11   1  -2   53.69    9.40
  11  -1   2   29.50   73.49
  11  -1   2   56.89    6.00
  11  -1   2   51.09    7.50
 -12   1  -2   20.70    8.30
 -12   1  -2   29.50    8.10
  12  -1   2   27.30    6.80
 -13   1  -2   58.39   10.60
 -13   1  -2   47.70    9.10
  13  -1   2   53.59    8.50
  12   0  -2  149.59  125.29
  12   0  -2   98.39   15.00
 -12   0   2  137.89    8.10
 -12   0   2  380.66  168.58
 -12   0   2  117.39   16.70
  11   0  -2  116.19   65.79
 -11   0   2  376.96  153.68
  10   0  -2  230.08   88.09
  10   0  -2   68.79   10.40
 -10   0   2   51.09    5.40
 -10   0   2   50.59    9.00
 -10   0   2   71.39   81.69
   9   0  -2  234.78   15.00
   9   0  -2  175.48   62.49
  -9   0   2  235.68   15.40
  -9   0   2  392.36  119.99
  -9   0   2  235.58   11.70
   8   0  -2  119.09   50.09
   8   0  -2   71.69    9.00
  -8   0   2   65.39    5.60
  -8   0   2   97.49   53.89
  -8   0   2   77.09    9.90
   7   0  -2  218.28   11.50
   7   0  -2  271.87   72.99
   7   0  -2  218.08   13.10
  -7   0   2  211.78   13.20
  -7   0   2  201.48   10.10
   6   0  -2  164.88   60.99
   6   0  -2  127.49    9.50
  -6   0   2  115.09    6.70
  -6   0   2  112.09   47.00
  -6   0   2  132.19    9.90
   5   0  -2  219.68   10.50
   5   0  -2  276.37   67.09
   5   0  -2  261.57   12.40
  -5   0   2  238.58   10.50
  -5   0   2  190.48   54.59
  -5   0   2  258.67   12.60
   4   0  -2  530.55   19.60
   4   0  -2  533.85   20.40
   4   0  -2  528.05   69.79
  -4   0   2  505.95   19.40
  -4   0   2  522.75   70.29
  -4   0   2  498.15   20.50
   3   0  -2    8.30    2.10
   3   0  -2   21.20   17.80
   3   0  -2    5.20    1.80
  -3   0   2    7.50    3.70
  -3   0   2    5.00   15.30
  -3   0   2   10.10    2.40
  -3   0   2    7.20    1.80
   2   0  -2   65.79    3.80
   2   0  -2   73.99    5.00
   2   0  -2   72.69    4.50
   2   0  -2   84.89    5.10
   2   0  -2   60.39   20.80
  -2   0   2   79.49    4.60
  -2   0   2   79.09    5.10
  -2   0   2   68.59    4.70
  -2   0   2   68.29    3.90
  -2   0   2   87.59   28.70
   1   0  -2   36.40   15.80
   1   0  -2   33.20    2.20
   1   0  -2   28.30    2.40
   1   0  -2   37.00    2.60
   1   0  -2   32.60    3.10
  -1   0   2   44.70   15.50
  -1   0   2   35.60    2.40
  -1   0   2   35.10    2.40
  -1   0   2   30.70    3.00
   0   0  -2  935.71   32.60
   0   0  -2  949.51   32.80
   0   0  -2  962.10   32.50
   0   0   2  963.90   32.60
   0   0   2  913.31   32.60
   0   0   2  958.00   32.50
   0   0   2 1055.59   61.19
  -1   0  -2 1025.50   61.49
  -1   0  -2  935.61   32.30
  -1   0  -2  906.11   32.20
  -1   0  -2 1004.40   32.40
  -1   0  -2  926.71   32.00
   1   0   2  957.20   32.30
   1   0   2  981.70   60.39
   1   0   2  934.81   32.20
   1   0   2  893.21   31.90
  -2   0  -2 2539.75   85.99
  -2   0  -2 2302.97   86.09
  -2   0  -2 2649.03   86.39
  -2   0  -2 2631.54   86.89
  -2   0  -2 2685.83   85.49
  -2   0  -2 2807.82  136.69
   2   0   2 2262.17   86.09
   2   0   2 2666.83   86.39
   2   0   2 2539.65  132.09
   2   0   2 2652.33   85.59
  -3   0  -2  539.75   19.70
  -3   0  -2  509.85   19.80
  -3   0  -2  580.44   93.69
  -3   0  -2  541.75   20.20
   3   0   2  569.24   18.70
   3   0   2  516.05   20.00
   3   0   2  542.45   19.60
   3   0   2  544.65   20.00
   3   0   2  535.15   18.80
   3   0   2  536.75   61.79
  -4   0  -2   10.50    2.20
  -4   0  -2    8.00    3.60
   4   0   2   12.10    2.00
   4   0   2   12.80   20.40
   4   0   2   13.90    2.50
   4   0   2   12.50    3.00
  -5   0  -2  554.84   22.80
   5   0   2  552.74   21.30
   5   0   2  566.54   22.20
   5   0   2  569.44   20.00
   5   0   2  686.73   82.79
  -6   0  -2    9.50    4.90
   6   0   2   13.00    2.90
   6   0   2  -11.60   17.20
   6   0   2   12.60    3.90
  -7   0  -2   18.30    6.20
  -7   0  -2   65.69   81.69
   7   0   2   12.80    4.30
   7   0   2   13.90    2.10
   7   0   2   47.60   30.60
  -8   0  -2  179.18   12.30
   8   0   2  155.18    8.70
   8   0   2  139.59   10.50
   8   0   2  134.39   66.19
  -9   0  -2  -67.29   40.70
   9   0   2   32.50   63.49
 -10   0  -2  113.39   10.90
  10   0   2  148.99   65.89
  10   0   2  132.89    8.10
  10   0   2  118.29   10.10
 -11   0  -2  183.08   11.50
 -11   0  -2  137.79   83.09
 -11   0  -2  170.78   13.80
  11   0   2  175.18   12.80
 -12   0  -2  162.78   13.90
 -12   0  -2  318.77  126.89
  12   0   2  122.79   11.70
  12   0   2   86.29   84.59
 -13   0  -2   21.30    7.50
  13   0   2    8.00    4.90
  12  -1  -2  127.49  113.39
 -12   1   2  150.28  163.78
 -12   1   2  177.28   16.20
  11  -1  -2  238.28   12.80
  11  -1  -2  215.48   15.10
  11  -1  -2  210.48   95.09
 -11   1   2  226.68   11.00
 -11   1   2  209.88   16.10
 -11   1   2  186.18  128.29
  10  -1  -2   57.19   59.69
  10  -1  -2  163.88    9.80
  10  -1  -2  141.69   12.30
 -10   1   2  163.58   13.90
 -10   1   2  146.79    8.60
 -10   1   2  225.08  100.19
   9  -1  -2   18.20   39.80
   9  -1  -2   46.20    5.20
   9  -1  -2   41.00    7.80
  -9   1   2   51.49    9.10
  -9   1   2   46.60    4.60
  -9   1   2   13.80   67.09
   8  -1  -2  122.69   82.29
   8  -1  -2  239.38   12.30
   8  -1  -2  252.67   14.50
  -8   1   2  238.28   11.20
  -8   1   2  244.98   15.60
  -8   1   2  301.67  105.99
   7  -1  -2  134.39   54.09
   7  -1  -2  187.98   11.90
   7  -1  -2  174.98    9.60
  -7   1   2  190.48   13.00
  -7   1   2  165.88    8.60
  -7   1   2  164.98   82.99
   6  -1  -2 1759.42   60.59
   6  -1  -2 1674.93  150.78
   6  -1  -2 1699.63   61.19
  -6   1   2 1729.93   59.19
  -6   1   2 1629.04  150.68
  -6   1   2 1689.43   61.99
   5  -1  -2  350.66   15.40
   5  -1  -2  345.07   63.59
   5  -1  -2  377.36   16.30
  -5   1   2  348.67   61.29
  -5   1   2  415.76   17.40
  -5   1   2  367.06   14.60
   4  -1  -2   48.00    3.20
   4  -1  -2   54.09    4.10
   4  -1  -2   43.90   29.50
   4  -1  -2   43.80    5.00
  -4   1   2   46.30    5.90
  -4   1   2   48.90   32.20
  -4   1   2   52.09    3.30
   3  -1  -2  551.54   20.30
   3  -1  -2  521.65   20.10
   3  -1  -2  504.25   19.30
   3  -1  -2  616.24   65.89
  -3   1   2  558.94   20.90
  -3   1   2  536.35   19.40
   2  -1  -2  227.38   36.10
   2  -1  -2  227.88    9.50
   2  -1  -2  233.18    9.30
   2  -1  -2  234.08    9.60
   2  -1  -2  202.48    8.90
  -2   1   2  211.88    9.50
  -2   1   2  226.58    8.80
  -2   1   2  227.08    9.90
  -2   1   2  218.38    9.10
   1  -1  -2 2413.56   78.89
   1  -1  -2 2206.78   78.09
   1  -1  -2 2394.66   78.19
   1  -1  -2 2388.76  117.49
  -1   1   2 2311.27   78.79
  -1   1   2 2329.97   77.89
  -1   1   2 2295.57   78.19
   0  -1  -2 2157.88   74.39
   0  -1  -2 2205.48   73.59
   0  -1  -2 2300.07   73.99
   0   1   2 2229.28   73.59
   0   1   2 2323.87   74.09
   0   1   2 2158.18   74.09
   0   1   2 2108.99   74.29
  -1  -1  -2 1056.49   35.30
  -1  -1  -2  983.90   63.19
  -1  -1  -2 1061.79   35.60
  -1  -1  -2 1013.90   35.50
  -1  -1  -2 1031.10   35.20
   1   1   2 1073.39   65.99
   1   1   2 1033.60   35.50
   1   1   2 1038.70   35.20
   1   1   2 1012.00   35.50
   1   1   2 1114.09   35.40
  -2  -1  -2 1635.14   54.29
  -2  -1  -2 1661.23   55.09
  -2  -1  -2 1544.45   55.19
  -2  -1  -2 1619.54   98.29
   2   1   2 1570.94   97.89
   2   1   2 1630.84   54.79
   2   1   2 1629.64   54.29
  -3  -1  -2  187.38    8.50
  -3  -1  -2  183.18    8.70
  -3  -1  -2  265.07   43.80
  -3  -1  -2  201.18    7.80
   3   1   2  195.18    8.60
   3   1   2  198.78    7.90
   3   1   2  175.18    8.60
   3   1   2  224.08   46.10
  -4  -1  -2  113.79    5.40
  -4  -1  -2   86.19    4.80
  -4  -1  -2  125.49   41.20
  -4  -1  -2  102.29    6.40
   4   1   2   95.89    4.90
   4   1   2  105.19    5.00
   4   1   2  102.89    6.10
   4   1   2  109.09   37.50
  -5  -1  -2    3.20    1.50
  -5  -1  -2    1.70    3.40
  -5  -1  -2  -15.60   25.20
   5   1   2    5.60    3.00
   5   1   2    1.40    1.20
  -6  -1  -2 1170.28  124.49
  -6  -1  -2 1064.19   40.60
   6   1   2 1347.77  151.38
   6   1   2 1058.89   38.40
   6   1   2 1050.39   40.10
  -7  -1  -2  -21.60   39.00
   7   1   2   12.40   25.20
  -8  -1  -2  351.56   94.99
  -8  -1  -2  323.67   17.00
   8   1   2  312.37   13.30
   8   1   2  266.27   80.79
   8   1   2  318.17   16.50
  -9  -1  -2  319.47  100.49
  -9  -1  -2  140.79   11.70
   9   1   2  110.49   57.69
   9   1   2  166.78   11.50
 -10  -1  -2  376.26  121.19
 -10  -1  -2  326.27   18.50
  10   1   2  306.67   17.30
  10   1   2  316.47   13.80
  10   1   2  233.68   79.59
 -11  -1  -2  137.79  110.79
 -11  -1  -2  214.28   15.50
  11   1   2  205.48   10.60
  11   1   2  199.18   13.90
  11   1   2  119.79   90.39
 -12  -1  -2  191.38   15.20
 -12  -1  -2  392.36  151.08
  12   1   2  160.48   13.10
  12   1   2   89.59  106.19
 -13  -1  -2  471.85  299.37
 -13  -1  -2  418.16   24.30
  13   1   2  202.98  166.08
  13   1   2  393.26   22.40
  12  -2  -2   16.80    4.80
  12  -2  -2   21.00    7.60
 -12   2   2   15.30    8.90
  11  -2  -2   42.40   72.69
  11  -2  -2   15.00    6.50
 -11   2   2    0.90    6.90
  10  -2  -2   11.10    5.40
  10  -2  -2  -38.40   56.19
  10  -2  -2    8.40    3.50
 -10   2   2  -59.79   78.19
 -10   2   2   12.40    7.30
   9  -2  -2  178.68   10.40
   9  -2  -2  171.68   12.00
   9  -2  -2  190.98   66.89
  -9   2   2  160.38    8.40
  -9   2   2  155.48   13.30
   8  -2  -2   89.09    8.70
   8  -2  -2   80.49    6.70
   8  -2  -2   76.89   44.80
  -8   2   2   83.49    5.30
  -8   2   2   85.79   10.80
   7  -2  -2  467.85  117.29
   7  -2  -2  394.26   18.30
   7  -2  -2  410.36   17.60
  -7   2   2  363.96   19.80
  -7   2   2  389.96   15.50
   6  -2  -2  549.54   22.20
   6  -2  -2  546.15   22.70
   6  -2  -2  605.14   86.49
  -6   2   2  535.45   20.30
  -6   2   2  543.95   24.10
   5  -2  -2  191.08    8.90
   5  -2  -2  183.08   10.00
   5  -2  -2  199.48    9.70
   5  -2  -2  169.18   54.19
  -5   2   2  174.88   11.20
  -5   2   2  186.68    8.10
   4  -2  -2    5.90   22.00
   4  -2  -2   13.50    2.00
   4  -2  -2   18.90    3.90
   4  -2  -2   16.90    3.40
  -4   2   2   10.50    1.70
  -4   2   2   10.80    4.80
  -4   2   2   -1.80   19.40
   3  -2  -2  149.59   40.60
   3  -2  -2  140.19    7.00
   3  -2  -2  127.39    5.90
   3  -2  -2  127.29    7.00
  -3   2   2  146.39    6.00
  -3   2   2  136.19    6.80
  -3   2   2  186.88   46.10
   2  -2  -2 1077.09   37.80
   2  -2  -2 1052.29   37.30
   2  -2  -2  990.10   36.90
   2  -2  -2 1100.09   81.19
  -2   2   2 1088.29   36.60
  -2   2   2 1070.49   38.60
  -2   2   2 1086.99   37.50
  -2   2   2 1091.69   80.59
   1  -2  -2 1328.47   83.69
   1  -2  -2 1214.78   42.60
   1  -2  -2 1285.77   43.60
   1  -2  -2 1295.27   43.40
  -1   2   2 1223.28   42.60
  -1   2   2 1256.17   42.20
  -1   2   2 1216.18   43.00
   0  -2  -2  857.81   31.00
   0  -2  -2  954.40   30.50
   0  -2  -2  862.01   31.00
   0   2   2  802.62   30.90
   0   2   2  962.10   61.19
   0   2   2  941.41   30.60
   0   2   2  987.00   62.79
   0   2   2  826.42   31.00
  -1  -2  -2  387.16   37.60
  -1  -2  -2  374.66   13.50
  -1  -2  -2  374.16   13.90
  -1  -2  -2  367.76   13.10
   1   2   2  392.56   37.90
   1   2   2  375.06   13.70
   1   2   2  391.36   13.60
   1   2   2  350.66   13.70
  -2  -2  -2  183.28    7.80
  -2  -2  -2  194.18    8.20
  -2  -2  -2  210.28   35.10
   2   2   2  185.98    7.60
   2   2   2  177.88    7.70
   2   2   2  188.58    8.10
   2   2   2  180.58    7.80
  -3  -2  -2  229.98   10.10
  -3  -2  -2  247.18   10.60
  -3  -2  -2  329.77   51.39
   3   2   2  361.76   61.09
   3   2   2  229.88   10.10
   3   2   2  237.88    9.60
   3   2   2  226.28    9.70
  -4  -2  -2   95.79    6.20
  -4  -2  -2   91.79    5.10
  -4  -2  -2   95.99   40.40
   4   2   2   84.49    4.90
   4   2   2   88.89    5.90
   4   2   2   86.09   33.00
  -5  -2  -2  322.47   14.00
  -5  -2  -2  340.47   15.30
  -5  -2  -2  387.16   70.39
   5   2   2  359.06   15.20
   5   2   2  404.26   66.49
  -6  -2  -2   63.29   44.70
  -6  -2  -2   64.59    6.60
  -6  -2  -2   69.89    4.90
   6   2   2   65.29    6.60
   6   2   2   74.79   40.30
  -7  -2  -2  110.29   57.79
  -7  -2  -2  128.69    9.80
  -7  -2  -2  129.59    7.30
   7   2   2  135.59    9.60
   7   2   2  199.48   70.99
  -8  -2  -2  258.87   12.20
  -8  -2  -2  410.36  105.99
  -8  -2  -2  252.57   14.90
   8   2   2  255.07   14.60
   8   2   2  279.37   75.89
  -9  -2  -2  450.95  134.79
  -9  -2  -2  391.56   20.20
   9   2   2  411.16  110.09
   9   2   2  380.76   16.40
   9   2   2  398.16   19.60
 -10  -2  -2  102.59   10.60
 -10  -2  -2   48.40   84.49
  10   2   2   94.29    9.60
  10   2   2  164.18   77.59
  10   2   2  100.49    7.60
 -11  -2  -2  -54.39   73.39
 -11  -2  -2    6.50    5.60
  11   2   2    7.50    5.30
  11   2   2  -17.80   59.09
  11   2   2    4.90    4.40
 -12  -2  -2 -192.38  118.39
  12   2   2   42.00   84.79
 -13  -2  -2   64.09   10.10
  13   2   2   50.39    7.20
  13   2   2   39.50    8.60
  12  -3  -2  168.68   16.10
  12  -3  -2  174.48   11.70
 -12   3   2  195.58   16.60
  11  -3  -2  133.59   11.40
  11  -3  -2  137.69   10.20
  11  -3  -2   88.89   91.69
 -11   3   2  102.59  163.58
 -11   3   2  147.09   13.90
  10  -3  -2   26.90    6.80
  10  -3  -2   25.60    6.20
  10  -3  -2   70.09   98.59
 -10   3   2   36.90    9.50
 -10   3   2   14.40  122.49
   9  -3  -2   73.29   53.99
   9  -3  -2   25.30    5.30
   9  -3  -2   13.40    4.70
  -9   3   2   12.20    8.70
  -9   3   2  -17.30   56.99
   8  -3  -2   65.49   48.50
   8  -3  -2   58.09    5.90
   8  -3  -2   48.30    6.80
  -8   3   2    8.50   70.29
  -8   3   2   76.19   18.40
   7  -3  -2  576.74  110.09
   7  -3  -2  401.06   18.80
   7  -3  -2  416.36   18.80
  -7   3   2  413.86   21.30
  -7   3   2  557.84  118.39
   6  -3  -2   19.80    4.70
   6  -3  -2   34.50   28.20
  -6   3   2   41.60    8.70
  -6   3   2    3.80   26.10
   5  -3  -2   19.10    3.90
   5  -3  -2   30.60   22.30
  -5   3   2   26.10    2.40
  -5   3   2   29.30    6.90
  -5   3   2   -1.60   19.60
   4  -3  -2  220.68   44.50
   4  -3  -2  195.18    8.60
   4  -3  -2  208.98    9.80
   4  -3  -2  211.58   10.50
  -4   3   2  219.58    8.70
  -4   3   2  239.58   11.80
  -4   3   2  294.87   53.99
   3  -3  -2  510.85   61.29
   3  -3  -2  553.54   20.40
   3  -3  -2  485.95   18.30
  -3   3   2  500.35   19.00
  -3   3   2  518.85   20.40
  -3   3   2  471.25   60.49
  -3   3   2  520.75   18.40
   2  -3  -2 1243.48   44.40
   2  -3  -2 1223.48   42.80
   2  -3  -2 1391.16   92.19
  -2   3   2 1275.47   88.99
  -2   3   2 1204.78   42.90
  -2   3   2 1280.87   44.10
  -2   3   2 1247.28   42.90
   1  -3  -2 2209.28  114.19
   1  -3  -2 2145.09   73.29
   1  -3  -2 2238.28   73.69
  -1   3   2 2120.59   73.49
  -1   3   2 2141.09   72.19
  -1   3   2 1972.10   73.09
  -1   3   2 2224.38  114.49
   0  -3  -2   71.79    4.50
   0  -3  -2   74.99    4.60
   0   3   2   62.79    4.30
   0   3   2   76.39    4.50
   0   3   2  117.69   26.40
  -1  -3  -2    1.00    1.50
  -1  -3  -2    3.50    1.80
  -1  -3  -2    3.10    2.00
  -1  -3  -2   -1.00   11.00
   1   3   2    5.00   11.00
   1   3   2    3.80    1.70
   1   3   2    3.20    2.20
   1   3   2    2.50    1.60
   1   3   2    3.50    2.20
  -2  -3  -2   50.79    3.90
  -2  -3  -2   43.40   19.50
   2   3   2   49.30    3.80
   2   3   2   54.59    4.10
   2   3   2   46.50    3.50
   2   3   2   49.00    3.90
   2   3   2   67.49   26.00
  -3  -3  -2 1545.75   54.19
  -3  -3  -2 1586.54  112.79
  -3  -3  -2 1603.64   54.69
   3   3   2 1526.75   53.79
   3   3   2 1556.84  111.19
  -4  -3  -2  240.38   10.60
  -4  -3  -2  296.27   69.19
  -4  -3  -2  229.98   11.10
   4   3   2  234.18   10.90
   4   3   2  274.97   62.59
  -5  -3  -2  896.11  104.49
  -5  -3  -2  966.70   36.50
  -5  -3  -2  982.10   35.60
   5   3   2  998.70   36.20
   5   3   2 1005.70  104.89
  -6  -3  -2  -27.00   20.40
  -6  -3  -2    8.00    4.10
   6   3   2    6.20    4.30
   6   3   2   -5.00   34.50
  -7  -3  -2   46.30    4.70
  -7  -3  -2   28.20   47.10
  -7  -3  -2   54.39    6.90
   7   3   2   53.99   38.30
   7   3   2   47.90    7.20
  -8  -3  -2  215.08   13.70
  -8  -3  -2  236.78   11.80
  -8  -3  -2  263.17   85.99
   8   3   2  166.48   61.29
   8   3   2  241.38   14.00
  -9  -3  -2  249.68   94.09
  -9  -3  -2  149.29    8.90
  -9  -3  -2  125.99   10.80
   9   3   2   90.09   58.19
   9   3   2  136.69   10.90
 -10  -3  -2  152.58   12.60
 -10  -3  -2  229.68  113.99
  10   3   2  146.19   71.09
  10   3   2  167.88   10.00
  10   3   2  169.28   12.80
 -11  -3  -2    1.40    5.80
 -11  -3  -2   10.00   92.09
  11   3   2   13.80    6.30
  11   3   2  -16.10   57.29
 -12  -3  -2  147.79   13.60
 -12  -3  -2  124.49  140.89
  12   3   2  147.69   10.40
  12   3   2   95.89   90.79
  12   3   2  164.68   13.30
 -13  -3  -2   19.90    7.70
  13   3   2   23.30    6.70
  13   3   2   20.20   11.80
  12  -4  -2  293.87   17.00
  12  -4  -2  301.07   25.00
 -12   4   2  288.07   20.10
  11  -4  -2  129.09   10.60
  11  -4  -2  139.49   10.70
 -11   4   2  143.39   14.60
  10  -4  -2  288.67   16.00
  10  -4  -2  268.87   15.80
 -10   4   2  329.77  121.89
 -10   4   2  284.07   19.10
   9  -4  -2  -57.19   46.50
   9  -4  -2    4.10    3.50
   9  -4  -2    5.50    4.30
  -9   4   2   55.99   65.99
  -9   4   2   -0.80    7.60
   8  -4  -2  204.08   12.00
   8  -4  -2  208.28   12.10
   8  -4  -2  204.68   69.79
  -8   4   2  208.08   15.20
  -8   4   2  194.58   81.29
   7  -4  -2  117.99    8.60
   7  -4  -2  106.29    7.90
   7  -4  -2  120.29   46.80
  -7   4   2  130.69   12.60
  -7   4   2  173.08   61.39
   6  -4  -2  307.47   14.50
   6  -4  -2  280.17   13.40
   6  -4  -2  184.08   55.39
  -6   4   2  282.97   72.49
  -6   4   2  257.67   16.20
   5  -4  -2  767.52   30.80
   5  -4  -2  846.22   97.09
   5  -4  -2  786.42   29.70
  -5   4   2  834.72   32.00
  -5   4   2  745.33   94.89
   4  -4  -2  554.54   70.09
   4  -4  -2  533.55   21.60
   4  -4  -2  512.35   18.90
  -4   4   2  533.15   19.00
  -4   4   2  523.45   21.90
  -4   4   2  514.55   70.89
   3  -4  -2  814.02   28.40
   3  -4  -2  835.82   78.09
   3  -4  -2  858.51   30.90
  -3   4   2  800.12   28.50
  -3   4   2  805.92   77.69
  -3   4   2  750.02   28.90
  -3   4   2  856.51   30.80
   2  -4  -2 1227.58   86.29
   2  -4  -2 1156.78   39.70
   2  -4  -2 1110.19   39.60
   2  -4  -2 1117.69   41.40
  -2   4   2 1169.78   41.30
  -2   4   2 1173.98   39.80
  -2   4   2 1204.68   85.79
   1  -4  -2 1601.34   93.99
   1  -4  -2 1571.04   54.89
   1  -4  -2 1624.94   55.59
   1  -4  -2 1560.24   53.49
  -1   4   2 1611.24   93.59
  -1   4   2 1502.05   53.49
   0  -4  -2  220.48   10.00
   0  -4  -2  245.38    9.70
   0  -4  -2  242.88   10.80
   0   4   2  262.87   32.30
   0   4   2  276.27   34.40
   0   4   2  206.48    9.90
   0   4   2  247.58    9.80
   0   4   2  249.78   11.80
  -1  -4  -2  203.58    7.80
  -1  -4  -2  248.88   34.20
  -1  -4  -2  215.08    9.50
   1   4   2  184.88    8.90
   1   4   2  199.78    8.90
   1   4   2  186.98   30.00
   1   4   2  207.08    8.80
   1   4   2  211.28   10.30
   1   4   2  209.08    8.00
  -2  -4  -2  377.16   15.00
  -2  -4  -2  343.47   44.90
  -2  -4  -2  343.07   13.70
   2   4   2  368.16   13.90
   2   4   2  369.36   14.20
   2   4   2  398.16   48.40
  -3  -4  -2  166.88    8.50
  -3  -4  -2  159.18   40.50
  -3  -4  -2  164.98    8.20
   3   4   2  205.58   48.40
   3   4   2  150.58    7.80
  -4  -4  -2 1112.89   39.80
  -4  -4  -2 1013.70   99.49
   4   4   2 1096.19   39.40
   4   4   2 1136.69  103.09
  -5  -4  -2  485.65   20.50
  -5  -4  -2  505.75   21.30
  -5  -4  -2  536.75   78.79
   5   4   2  575.94   79.59
   5   4   2  505.35   20.60
  -6  -4  -2  822.72   32.80
  -6  -4  -2  854.61   31.80
  -6  -4  -2  823.22  106.19
   6   4   2  768.72  101.19
   6   4   2  840.32   32.30
  -7  -4  -2  150.28   66.69
  -7  -4  -2  184.58   10.20
  -7  -4  -2  177.38   11.60
   7   4   2  181.98   11.80
   7   4   2  206.78   71.99
  -8  -4  -2  580.34  135.19
  -8  -4  -2  397.66   17.70
  -8  -4  -2  371.86   19.20
   8   4   2  402.66   81.89
   8   4   2  380.36   19.20
  -9  -4  -2  415.86   21.10
  -9  -4  -2  318.67   96.59
  -9  -4  -2  413.96   18.80
   9   4   2  539.75  124.59
   9   4   2  422.66   20.80
 -10  -4  -2  182.28   13.30
 -10  -4  -2  125.29   88.59
  10   4   2  186.68   91.09
  10   4   2  182.18   13.30
 -11  -4  -2  446.36   23.70
 -11  -4  -2  301.67  154.08
  11   4   2  427.56   22.90
  11   4   2  406.56  147.59
  11   4   2  434.46   19.50
 -12  -4  -2 -116.09  135.89
 -12  -4  -2  104.79   12.00
  12   4   2  101.79    9.10
  12   4   2  119.19   11.90
  12   4   2  162.18   94.89
  11  -5  -2    7.30    3.40
  11  -5  -2    5.80    4.10
 -11   5   2   -0.30    7.90
  10  -5  -2   19.00    5.70
  10  -5  -2   17.70    5.50
 -10   5   2   12.80    9.10
   9  -5  -2    8.30    3.40
   9  -5  -2  -24.90   41.20
   9  -5  -2    1.90    2.10
  -9   5   2   19.60   61.49
  -9   5   2    3.30    8.20
   8  -5  -2   -3.80   34.10
   8  -5  -2    1.20    3.30
  -8   5   2  -16.80   56.09
  -8   5   2    1.80    7.50
   7  -5  -2   -9.50   31.40
  -7   5   2   32.30   43.00
  -7   5   2   10.00    8.40
   6  -5  -2   18.60    4.40
   6  -5  -2   19.40    4.60
   6  -5  -2   16.60   26.50
  -6   5   2    9.70   31.30
  -6   5   2   25.40    8.70
   5  -5  -2    8.40    3.10
   5  -5  -2    1.80   18.70
  -5   5   2   65.59   22.20
  -5   5   2   17.70    7.20
   4  -5  -2  214.98    9.20
   4  -5  -2  226.18   11.70
   4  -5  -2  222.78   56.19
  -4   5   2  230.68   12.70
  -4   5   2  307.47   52.79
   3  -5  -2   15.50    2.20
   3  -5  -2   15.30    3.60
   3  -5  -2   17.00    2.80
   3  -5  -2    6.00   11.20
  -3   5   2   52.49   22.20
  -3   5   2   17.00    3.00
   2  -5  -2  212.68    9.00
   2  -5  -2  232.08    8.80
   2  -5  -2  224.98   10.70
   2  -5  -2  249.88   37.10
  -2   5   2  207.98    9.10
  -2   5   2  202.68    8.70
  -2   5   2  226.78   36.20
  -2   5   2  224.48   10.70
   1  -5  -2   51.99    3.90
   1  -5  -2   63.79    4.70
   1  -5  -2   76.29   23.70
  -1   5   2   57.59    4.40
  -1   5   2   50.79    2.80
   0  -5  -2   86.19    5.90
  -1  -5  -2  108.09    6.30
  -1  -5  -2  105.79   27.60
   1   5   2   85.39    4.60
   1   5   2   80.89    5.50
   1   5   2   52.59   20.90
   1   5   2   90.89    4.20
   1   5   2   99.39    5.30
  -2  -5  -2  631.14   59.39
  -2  -5  -2  588.94   22.10
  -2  -5  -2  628.44   23.90
   2   5   2  617.24   22.80
   2   5   2  647.74   61.49
   2   5   2  617.54   22.40
  -3  -5  -2  108.29    6.60
  -3  -5  -2   95.99   29.50
   3   5   2  155.98   42.60
   3   5   2   99.49    6.30
  -4  -5  -2   26.40    3.50
  -4  -5  -2   -6.90   25.40
   4   5   2    5.80   14.20
   4   5   2   18.30    4.10
  -5  -5  -2  242.98   12.20
  -5  -5  -2  199.68   10.90
   5   5   2  249.08   59.69
  -6  -5  -2  283.87   88.59
  -6  -5  -2  271.47   13.20
  -6  -5  -2  270.17   14.20
   6   5   2  306.07   80.09
   6   5   2  253.57   13.80
  -7  -5  -2  184.18   74.89
  -7  -5  -2  158.48    9.40
  -7  -5  -2  148.49   10.50
   7   5   2  155.38   11.30
   7   5   2  155.38   51.79
  -8  -5  -2  354.06  104.49
  -8  -5  -2  213.38   13.80
  -8  -5  -2  234.48   12.70
   8   5   2  215.78   76.59
   8   5   2  240.68   14.30
  -9  -5  -2  176.68   11.00
  -9  -5  -2  179.78   12.90
  -9  -5  -2  337.07  105.89
   9   5   2  171.38   12.80
   9   5   2  163.08   77.29
 -10  -5  -2   15.00    6.00
 -10  -5  -2   85.69   82.89
 -10  -5  -2   20.20    5.10
  10   5   2   30.10    8.10
  10   5   2    1.40   47.10
 -11  -5  -2   -6.10  101.19
 -11  -5  -2    5.30    5.10
  11   5   2    9.30    6.10
  11   5   2  -45.60   59.69
  12   5   2   53.59    6.40
  11  -6  -2  120.39   10.40
  11  -6  -2  114.69    9.40
 -11   6   2  105.69   15.60
  10  -6  -2  186.08   12.80
  10  -6  -2  170.98   11.60
 -10   6   2  185.18   15.90
   9  -6  -2 1017.00   40.80
   9  -6  -2  951.10   38.50
   9  -6  -2  820.32  140.49
  -9   6   2  995.10   42.30
  -9   6   2 1220.28  201.58
   8  -6  -2  674.83   28.00
   8  -6  -2  699.73   30.10
   8  -6  -2  612.34  104.19
  -8   6   2  724.53   32.00
  -8   6   2  588.64  120.59
   7  -6  -2  195.78   64.59
   7  -6  -2  192.98   10.70
   7  -6  -2  190.08   12.00
  -7   6   2  273.57   87.09
   6  -6  -2  138.59    9.60
   6  -6  -2  112.99   45.80
   6  -6  -2  132.19    8.20
  -6   6   2  134.69   12.10
  -6   6   2  193.68   65.49
   5  -6  -2   17.90   20.60
   5  -6  -2   11.20    3.60
  -5   6   2   25.60    7.90
  -5   6   2  -13.40   25.00
   4  -6  -2  265.07   12.90
   4  -6  -2  236.38    9.70
   4  -6  -2  195.08   10.00
   4  -6  -2  232.88   47.00
  -4   6   2  230.68   13.40
  -4   6   2  225.08   56.59
  -4   6   2  250.97    9.90
   3  -6  -2 1013.00   35.50
   3  -6  -2  990.90   35.50
   3  -6  -2  988.60   87.19
   3  -6  -2  956.20   37.70
  -3   6   2 1061.79   37.80
  -3   6   2 1005.80   35.10
  -3   6   2  971.60   93.49
   2  -6  -2 2030.00  119.99
   2  -6  -2 2036.40   69.69
   2  -6  -2 2030.20   67.09
  -2   6   2 2002.70   69.09
  -2   6   2 1984.50  118.89
  -2   6   2 1914.21   67.19
  -2   6   2 1843.82   66.79
   1  -6  -2 1083.99   39.20
   1  -6  -2 1063.19   41.40
   1  -6  -2 1049.79   36.70
  -1   6   2 1089.69   37.50
  -1   6   2 1129.89   75.09
  -1   6   2 1022.60   36.60
   0  -6  -2  421.96   15.50
   0  -6  -2  445.56   17.50
   0  -6  -2  446.36   18.60
   0   6   2  428.96   42.00
   0   6   2  435.76   15.90
   0   6   2  414.46   41.50
   0   6   2  422.86   16.70
  -1  -6  -2  367.96   40.10
  -1  -6  -2  320.87   14.40
   1   6   2  305.27   13.10
   1   6   2  314.57   12.20
   1   6   2  299.97   11.90
   1   6   2  359.26   40.50
  -2  -6  -2  600.94   28.90
  -2  -6  -2  674.63   62.19
   2   6   2  617.04   22.90
   2   6   2  623.34   62.89
   2   6   2  640.24   23.40
  -3  -6  -2  822.42   31.50
  -3  -6  -2  899.81   81.79
  -3  -6  -2  843.52   31.90
   3   6   2  784.22   30.20
   3   6   2  865.11   81.09
  -4  -6  -2  147.69   49.40
  -4  -6  -2  163.28    9.30
  -4  -6  -2  177.58    9.90
   4   6   2  154.78   48.90
   4   6   2  146.19    9.80
  -5  -6  -2   34.50   29.40
  -5  -6  -2   33.40    4.60
  -5  -6  -2   44.30    5.50
   5   6   2   37.40   30.90
   5   6   2   57.29    6.50
  -6  -6  -2    6.90    4.40
  -6  -6  -2   12.50    3.80
  -6  -6  -2   20.40   34.40
   6   6   2   -3.80   23.50
   6   6   2   11.90    5.70
  -7  -6  -2   68.29    7.50
  -7  -6  -2   72.79    6.70
  -7  -6  -2   41.70   43.70
   7   6   2   70.29    8.70
   7   6   2   93.99   48.70
  -8  -6  -2  955.70   46.90
  -8  -6  -2  993.10   38.40
  -8  -6  -2  819.82  135.19
   8   6   2  990.00   38.90
   8   6   2  924.01  129.79
  -9  -6  -2  150.68   12.00
  -9  -6  -2  236.38   71.89
  -9  -6  -2  169.28   11.00
   9   6   2  172.18   58.89
   9   6   2  159.98   12.30
 -10  -6  -2  665.43   31.40
 -10  -6  -2  665.33   29.20
 -10  -6  -2  789.72  153.48
  10   6   2  703.63  134.19
  10   6   2  689.43   31.00
 -11  -6  -2 -134.39   94.79
  11   6   2   17.30    7.00
  11   6   2  -45.70   74.69
 -12  -6  -2   61.89    9.70
  12   6   2   65.79    9.90
  11  -7  -2   31.10    8.00
 -11   7   2   27.80    9.90
  10  -7  -2  272.87   14.80
  10  -7  -2  296.97   16.90
 -10   7   2  222.08   18.70
   9  -7  -2  368.36   17.70
   9  -7  -2  371.86   19.90
  -9   7   2  367.76   22.20
   8  -7  -2  352.16   70.39
   8  -7  -2  414.46   20.80
   8  -7  -2  415.06   18.60
  -8   7   2  393.76   22.60
  -8   7   2  386.36  103.29
   7  -7  -2   63.49    8.00
   7  -7  -2   13.90   43.80
   7  -7  -2   74.99    6.10
  -7   7   2   83.89   11.70
  -7   7   2   91.29   70.09
   6  -7  -2   55.29   34.30
   6  -7  -2   78.79    7.30
  -6   7   2  118.49   45.50
  -6   7   2   83.39   11.50
   5  -7  -2   26.40   25.60
   5  -7  -2   19.10    5.30
  -5   7   2   16.30    7.70
  -5   7   2    2.40   26.00
   4  -7  -2   85.99    7.20
   4  -7  -2  100.69   33.50
   4  -7  -2   95.29    5.80
  -4   7   2   97.29    6.10
  -4   7   2   99.69    9.90
  -4   7   2  141.79   43.60
   3  -7  -2  331.67   50.49
   3  -7  -2  368.16   14.20
   3  -7  -2  370.36   16.80
  -3   7   2  325.27   16.60
  -3   7   2  354.06   14.20
  -3   7   2  330.97   51.29
   2  -7  -2  301.47   14.20
   2  -7  -2  381.96   95.39
   2  -7  -2  298.17   11.60
  -2   7   2  304.17   14.20
  -2   7   2  323.07   64.39
  -2   7   2  273.37   12.10
  -2   7   2  284.17   12.30
   1  -7  -2  433.36   15.90
   1  -7  -2  437.96   18.20
   1  -7  -2  436.16   19.30
  -1   7   2  386.46   15.70
  -1   7   2  447.56   49.40
  -1   7   2  452.95   44.30
  -1   7   2  435.76   16.90
   0  -7  -2  283.57   13.20
   0  -7  -2  295.07   14.50
   0  -7  -2  303.67   11.40
   0   7   2  311.37   35.50
   0   7   2  312.47   37.60
   0   7   2  317.07   13.00
   0   7   2  278.07   11.30
  -1  -7  -2   -0.90   11.80
  -1  -7  -2    8.10    3.20
   1   7   2    3.50    1.20
   1   7   2    4.30    3.30
   1   7   2    7.80    2.60
   1   7   2   -6.10   13.00
  -2  -7  -2  748.83   67.19
  -2  -7  -2  837.32   32.00
   2   7   2  824.32   29.60
   2   7   2  787.92   70.19
   2   7   2  828.52   30.30
  -3  -7  -2  162.58    9.20
  -3  -7  -2  144.89    9.10
   3   7   2  151.98    8.50
   3   7   2  110.29   39.10
  -4  -7  -2  321.37   15.50
  -4  -7  -2  332.27   61.29
  -4  -7  -2  335.27   15.90
   4   7   2  329.67   15.00
   4   7   2  291.07   57.69
  -5  -7  -2  209.48   62.09
  -5  -7  -2  190.88   11.30
  -5  -7  -2  215.48   12.20
   5   7   2  231.88   61.29
   5   7   2  206.38   11.90
  -6  -7  -2    2.90    3.70
  -6  -7  -2    2.30    3.20
  -6  -7  -2  -31.00   42.30
   6   7   2    5.90   29.60
   6   7   2    6.40    5.20
  -7  -7  -2   53.79    6.20
  -7  -7  -2   93.59   56.19
   7   7   2   15.90   35.50
   7   7   2   57.99    9.00
  -8  -7  -2  497.05   22.60
  -8  -7  -2  523.25   23.90
  -8  -7  -2  362.86   92.89
   8   7   2  489.85   23.40
   8   7   2  343.97   97.99
  -9  -7  -2  325.67   18.60
  -9  -7  -2  270.47  101.69
  -9  -7  -2  335.17   17.40
   9   7   2  255.27   83.29
   9   7   2  331.57   18.40
 -10  -7  -2   11.30   81.99
 -10  -7  -2   17.80    4.60
  10   7   2   19.70    7.10
  10   7   2  -23.10   56.69
 -11  -7  -2  401.66  178.48
 -12  -7  -2    6.70    5.10
  12   7   2   11.70    6.10
  12   7   2   -4.00    5.70
  11  -8  -2   10.40    5.00
  10  -8  -2   10.40    3.60
  10  -8  -2    4.30    3.90
 -10   8   2    4.60   11.00
   9  -8  -2   12.90    4.00
   9  -8  -2   15.20    5.30
  -9   8   2   15.20    9.30
   8  -8  -2    5.80    3.10
   8  -8  -2    7.60    3.80
  -8   8   2    1.90    8.20
   7  -8  -2  190.38   12.50
   7  -8  -2  172.08   61.89
  -7   8   2  236.08   74.49
  -7   8   2  179.28   14.90
  -6   8   2  499.85  141.79
  -6   8   2  414.16   22.90
   5  -8  -2  410.96   69.09
   5  -8  -2  410.46   20.30
   5  -8  -2  435.06   17.90
  -5   8   2  480.75   72.89
  -5   8   2  439.36   21.80
   4  -8  -2   49.60   30.80
   4  -8  -2   52.49    6.00
   4  -8  -2   68.19    4.80
  -4   8   2   38.00   32.70
  -4   8   2   61.99    9.70
  -4   8   2   72.59    5.80
   3  -8  -2    8.40    2.20
   3  -8  -2    3.40    2.70
   3  -8  -2   -5.90   12.60
  -3   8   2    4.50    3.60
  -3   8   2   23.70   19.60
  -3   8   2   14.10    6.70
   2  -8  -2   33.20   20.40
   2  -8  -2   32.70    2.80
  -2   8   2   46.00    5.30
  -2   8   2   46.60    6.70
  -2   8   2   33.00   19.40
   1  -8  -2   54.29    5.30
   1  -8  -2   62.09    3.70
   1  -8  -2   53.89    5.80
  -1   8   2   56.19   24.60
  -1   8   2   56.09    5.80
  -1   8   2   69.49   22.60
   0  -8  -2  215.78   11.20
   0  -8  -2  237.98    9.50
   0  -8  -2  213.48   12.40
   0   8   2  254.87   37.00
   0   8   2  247.58   11.30
   0   8   2  204.08   31.80
  -1  -8  -2    4.70    3.10
   1   8   2    9.70    3.10
   1   8   2    5.60    3.80
   1   8   2    4.40   12.60
  -2  -8  -2  732.93   26.70
  -2  -8  -2  679.93   64.09
  -2  -8  -2  732.03   29.40
   2   8   2  696.33   67.39
   2   8   2  710.23   26.60
   2   8   2  710.23   27.50
  -3  -8  -2  231.18   12.50
  -3  -8  -2  231.68   12.80
  -3  -8  -2  272.67   47.70
   3   8   2  244.78   45.60
  -4  -8  -2    2.00   28.00
  -4  -8  -2   15.90    4.00
  -4  -8  -2   29.40    6.00
   4   8   2   25.40    5.50
   4   8   2   20.70   28.50
  -5  -8  -2   13.50    5.00
  -5  -8  -2  -26.70   27.40
  -5  -8  -2    8.00    3.40
   5   8   2    4.60    5.00
  -6  -8  -2   -1.30    3.10
  -6  -8  -2   35.20   41.20
  -6  -8  -2    2.60    2.90
   6   8   2  -14.80   31.60
   6   8   2    0.10    4.90
  -7  -8  -2  211.68   12.60
  -7  -8  -2  192.68   72.69
   7   8   2  113.39   38.40
   7   8   2  199.88   13.10
  -8  -8  -2    9.20    4.10
  -8  -8  -2   18.00    5.00
   8   8   2   13.10    5.80
   8   8   2  -24.90   43.40
  -9  -8  -2  101.89    9.90
  -9  -8  -2  222.78   84.79
  -9  -8  -2   90.19    8.80
   9   8   2   95.29   10.70
   9   8   2   14.70   66.79
 -10  -8  -2   17.80  106.89
 -10  -8  -2   37.00    9.00
  10   8   2  -14.20   62.39
  10   8   2   24.50    8.00
  10   8   2   27.20    7.00
 -11  -8  -2   72.79    9.40
  11   8   2   57.49    9.10
  11   8   2   63.09   10.10
  10  -9  -2   91.29    7.90
  10  -9  -2   78.49    9.80
 -10   9   2   86.49   14.00
   9  -9  -2  245.38   13.10
   9  -9  -2  222.58   15.10
  -9   9   2  214.88   18.10
   8  -9  -2  379.76   21.00
  -8   9   2  406.96   23.50
   7  -9  -2   86.39    8.50
  -7   9   2  107.49   13.20
   6  -9  -2  639.44   90.39
   6  -9  -2  596.34   24.90
   6  -9  -2  682.73   29.00
  -6   9   2  590.94   94.69
  -6   9   2  624.84   29.20
   5  -9  -2  384.96   16.90
  -5   9   2  419.76   29.30
  -5   9   2  488.75  132.69
   4  -9  -2  187.78    9.20
   4  -9  -2  179.38   11.70
   4  -9  -2  153.48   44.70
  -4   9   2  208.98   55.09
  -4   9   2  190.28    9.60
  -4   9   2  191.18   13.60
   3  -9  -2    6.20    2.20
   3  -9  -2    5.30    3.20
   3  -9  -2   10.50   21.20
  -3   9   2    2.70    6.90
  -3   9   2    5.60    6.20
  -3   9   2  -18.50   17.40
   2  -9  -2    0.60    2.20
   2  -9  -2    5.90    1.70
   2  -9  -2    5.90    4.10
  -2   9   2    4.90   16.50
  -2   9   2    9.30    4.50
   1  -9  -2  153.38    9.40
   1  -9  -2  156.28   10.50
   1  -9  -2  153.88    7.20
  -1   9   2  137.69   28.00
  -1   9   2  143.09    9.20
  -1   9   2  177.58   38.10
   0  -9  -2  112.99    5.70
   0  -9  -2   99.49    7.20
   0  -9  -2  105.59    8.60
   0   9   2  111.59    8.20
   0   9   2  134.99   21.40
  -1  -9  -2  856.21   34.60
   1   9   2  809.82   62.19
   1   9   2  874.71   32.40
   1   9   2  855.21   31.10
   1   9   2  844.12   65.89
  -2  -9  -2  953.10   38.10
  -2  -9  -2  940.01   35.00
  -2  -9  -2 1009.50   76.59
   2   9   2  949.90   76.09
   2   9   2  951.10   35.00
   2   9   2  951.40   35.90
  -3  -9  -2 1064.99   40.30
  -3  -9  -2 1002.20   89.49
  -3  -9  -2 1042.90   40.90
   3   9   2 1033.80   91.49
   3   9   2 1059.89   39.00
   3   9   2 1002.20   38.20
  -4  -9  -2  262.07   14.10
  -4  -9  -2  258.17   14.40
  -4  -9  -2  371.86   76.49
   4   9   2  246.68   13.30
   4   9   2  291.17   64.99
  -5  -9  -2  132.29   10.00
  -5  -9  -2  133.39    9.60
  -5  -9  -2   70.09   44.40
   5   9   2   57.19   42.20
   5   9   2  115.39    9.70
  -6  -9  -2  244.68   14.30
  -6  -9  -2  194.08  111.49
   6   9   2  221.38   13.80
   6   9   2  322.47  108.89
  -7  -9  -2  149.79   11.50
  -7  -9  -2  233.18   74.39
  -7  -9  -2  146.69   10.70
   7   9   2  150.38   11.80
   7   9   2  151.58   64.29
  -8  -9  -2  364.36   19.60
  -8  -9  -2  313.17   95.09
  -8  -9  -2  335.87   18.40
   8   9   2  368.26   19.30
   8   9   2  327.07   97.89
  -9  -9  -2  135.89   10.70
  -9  -9  -2  148.69   12.10
  -9  -9  -2   80.79   92.79
   9   9   2   85.29   51.69
   9   9   2  138.49   12.20
 -10  -9  -2  159.28   13.10
  10   9   2  176.48   13.10
  10   9   2  183.68   13.90
 -11  -9  -2   80.69    9.70
  11   9   2   68.19   10.10
  11   9   2   98.29   20.20
  10 -10  -2   18.00    6.00
   9 -10  -2   92.79    9.80
  -9  10   2  108.29   19.40
   8 -10  -2   38.80    5.80
   8 -10  -2   65.49    7.70
  -8  10   2   63.69   13.20
   7 -10  -2   24.40    3.10
  -7  10   2   24.50   10.40
   6 -10  -2   24.90    3.90
   6 -10  -2   41.00    8.30
  -6  10   2   30.20   10.10
   5 -10  -2  208.78   10.30
   5 -10  -2  207.58   13.20
   5 -10  -2  149.39   48.70
  -5  10   2  192.08   14.80
  -5  10   2  144.29   47.50
   4 -10  -2   81.39    5.60
  -4  10   2   68.59   16.60
  -4  10   2   83.09    6.50
  -4  10   2   33.30   44.80
   3 -10  -2    0.90    1.70
   3 -10  -2   -0.40    2.60
  -3  10   2   -1.40   19.80
  -3  10   2    4.40    6.40
  -3  10   2    2.90    4.30
   2 -10  -2   30.50    5.60
   2 -10  -2   43.40    3.60
  -2  10   2   52.99   29.00
  -2  10   2   58.29   26.70
   1 -10  -2  174.58    8.00
   1 -10  -2  162.58   11.30
   1 -10  -2  154.28   10.10
  -1  10   2  187.68   32.70
  -1  10   2  154.28   28.80
  -1  10   2  167.68   10.30
   0 -10  -2  339.17   17.90
   0 -10  -2  367.46   16.50
   0  10   2  361.46   16.20
   0  10   2  281.97   32.80
   0  10   2  338.87   41.70
   0  10   2  344.67   14.50
  -1 -10  -2  100.39    8.70
   1  10   2  108.49    8.90
   1  10   2   96.39   24.00
   1  10   2  100.09   24.90
  -2 -10  -2  298.87   16.20
  -2 -10  -2  308.27   13.60
   2  10   2  285.67   14.80
   2  10   2  289.57   13.70
   2  10   2  266.27   43.40
  -3 -10  -2   92.39    8.30
  -3 -10  -2  100.29   36.10
   3  10   2  106.79   35.50
   3  10   2  105.59    8.20
   3  10   2  104.09    9.20
  -4 -10  -2   67.59    7.20
  -4 -10  -2   43.10   29.00
  -4 -10  -2   70.29    7.10
   4  10   2   73.99   33.00
   4  10   2   66.39    8.30
   4  10   2   68.19    7.60
  -5 -10  -2  -21.40   35.70
  -5 -10  -2    0.60    2.50
  -5 -10  -2    2.70    2.80
   5  10   2   13.00    5.50
   5  10   2   15.00   26.70
  -6 -10  -2   14.40    4.00
  -6 -10  -2   15.70    5.80
  -6 -10  -2   -8.80   35.10
   6  10   2   25.70   33.20
   6  10   2   14.80    6.00
  -7 -10  -2   50.39    9.50
  -7 -10  -2   44.90   49.10
  -7 -10  -2   40.90    8.20
   7  10   2  109.49   43.70
   7  10   2   43.00    8.30
  -8 -10  -2   12.80   64.79
  -8 -10  -2   15.40    5.50
  -8 -10  -2   15.10    4.20
   8  10   2   23.40   64.99
   8  10   2   13.80    6.30
  -9 -10  -2  -12.50   97.39
  -9 -10  -2    7.60    4.50
   9  10   2   12.90    6.20
   9  10   2    1.60    5.50
   9  10   2   83.39   63.59
 -10 -10  -2    2.10    4.40
  10  10   2    1.00    5.30
  10  10   2    9.10    6.50
   9 -11  -2   69.19    9.00
  -9  11   2   79.69   14.40
  -8  11   2   16.40   10.60
   7 -11  -2  229.48   12.20
   7 -11  -2  225.78   15.50
  -7  11   2  229.18   18.10
   6 -11  -2  228.88   11.50
   6 -11  -2  199.98   14.20
  -6  11   2  251.27   17.80
   5 -11  -2  275.67   16.70
   5 -11  -2  288.87   13.30
  -5  11   2  284.17   12.50
  -5  11   2  269.67   18.20
   4 -11  -2  432.76   17.70
   4 -11  -2  375.36   66.19
   4 -11  -2  420.96   21.30
  -4  11   2  427.86   66.19
  -4  11   2  422.96   22.00
  -4  11   2  408.36   17.50
   3 -11  -2  115.99    6.80
  -3  11   2  105.59    8.10
  -3  11   2  104.99   44.00
  -3  11   2  117.49   11.60
  -3  11   2   85.59   49.20
   2 -11  -2   90.29    7.80
   2 -11  -2   82.29    5.40
  -2  11   2  115.89   31.00
  -2  11   2   85.09    7.90
  -2  11   2   94.19   28.20
  -2  11   2   88.59   10.00
   1 -11  -2  194.28   12.90
   1 -11  -2  199.88   11.80
   1 -11  -2  202.08    9.20
  -1  11   2  185.88   11.40
  -1  11   2  169.68   23.50
  -1  11   2  183.28   27.80
   0 -11  -2  221.08   12.50
   0 -11  -2  211.08   14.00
   0  11   2  241.28   11.30
   0  11   2  247.88   13.00
  -1 -11  -2  158.58   11.30
   1  11   2  169.98   11.00
   1  11   2  153.68    9.10
   1  11   2  141.29   24.00
   1  11   2  108.99   20.20
  -2 -11  -2  265.17   15.70
  -2 -11  -2  277.47   13.10
   2  11   2  264.57   13.20
   2  11   2  297.17   39.60
   2  11   2  251.07   14.40
   2  11   2  279.87   39.60
  -3 -11  -2  230.58   14.70
  -3 -11  -2  259.97   46.90
   3  11   2  241.68   12.90
   3  11   2  251.17   57.69
   3  11   2  258.97   14.10
  -4 -11  -2  111.29   38.30
  -4 -11  -2   86.49    9.50
   4  11   2   44.00   34.50
   4  11   2   72.69    7.90
   4  11   2   71.59    8.40
  -5 -11  -2  618.04   27.60
  -5 -11  -2  699.23   87.29
  -5 -11  -2  634.74   28.40
   5  11   2  576.84   25.80
   5  11   2  594.64   26.20
   5  11   2  549.95   83.29
  -6 -11  -2  259.47   76.09
  -6 -11  -2  302.97   17.10
  -6 -11  -2  304.77   17.70
   6  11   2  297.17   16.50
   6  11   2  343.27   87.09
   6  11   2  286.57   16.50
  -7 -11  -2  409.36  107.29
  -7 -11  -2  480.45   23.90
  -7 -11  -2  467.45   24.20
   7  11   2  468.65   22.70
   7  11   2  506.95   23.20
   7  11   2  441.16  101.99
  -8 -11  -2  -70.09   74.49
   8  11   2    8.20    6.20
   8  11   2   17.10    6.40
   8  11   2  -69.09   50.09
  -9 -11  -2   29.40    7.70
   9  11   2   27.80    8.00
   9  11   2   24.00    8.10
 -10 -11  -2  143.99   13.70
  10  11   2  117.39   15.60
  10  11   2  133.59   13.50
   8 -12  -2   43.00    4.80
   8 -12  -2   34.60    8.80
  -8  12   2   19.30   10.80
   7 -12  -2   14.50    5.80
  -7  12   2   22.10   11.20
   6 -12  -2  271.47   17.00
   6 -12  -2  257.27   12.80
  -6  12   2  214.08   17.80
   5 -12  -2  333.37   19.00
   5 -12  -2  318.67   15.00
  -5  12   2  340.07   14.60
  -5  12   2  314.57   20.30
   4 -12  -2  238.68   14.90
   4 -12  -2  241.68   11.50
  -4  12   2  221.28   11.90
  -4  12   2  214.58   16.10
   3 -12  -2  173.58   12.00
   3 -12  -2  184.48    9.40
  -3  12   2  200.98   38.80
  -3  12   2  165.68   10.70
  -3  12   2  180.88   14.10
  -3  12   2  194.98   42.80
   2 -12  -2    8.90    2.70
   2 -12  -2    3.50    3.50
  -2  12   2   20.70   15.90
  -2  12   2   17.60    7.80
  -2  12   2   13.80    5.30
   1 -12  -2  370.46   18.00
   1 -12  -2  358.56   19.90
   1 -12  -2  340.37   14.80
  -1  12   2  337.57   16.70
   0 -12  -2   60.79    6.40
   0  12   2   64.29    8.20
   0  12   2   67.79    6.30
   1  12   2   11.10    5.60
   1  12   2    8.90    4.30
  -2 -12  -2   93.79   11.00
  -2 -12  -2  101.89    7.30
   2  12   2  111.79    9.70
   2  12   2  118.59    8.40
   2  12   2  144.19   27.60
   2  12   2   95.19   20.00
  -3 -12  -2    5.90    3.80
   3  12   2   -4.50   18.80
   3  12   2    4.70    5.10
   3  12   2    6.70    5.00
  -4 -12  -2   60.09   38.50
  -4 -12  -2   63.09    7.70
   4  12   2   59.89    8.40
   4  12   2   42.60   33.70
   4  12   2   61.19    7.60
  -5 -12  -2  254.67   15.90
   5  12   2  224.28   14.00
   5  12   2  227.48   14.20
  -6 -12  -2  641.84   30.10
  -6 -12  -2  643.54  103.09
   6  12   2  677.23   92.39
   6  12   2  621.94   27.80
   6  12   2  619.24   28.00
  -7 -12  -2  153.78   72.39
  -7 -12  -2  214.78   14.60
   7  12   2  193.68   14.00
   7  12   2  104.29   53.29
   7  12   2  202.48   14.20
  -8 -12  -2   56.39   75.39
  -8 -12  -2   24.70    7.00
   8  12   2   23.80    8.00
   8  12   2   14.20    6.90
  -9 -12  -2   29.10    7.10
   9  12   2   20.80    8.00
   9  12   2   13.10    7.90
   7 -13  -2   64.89    5.80
   7 -13  -2   40.00    8.90
  -7  13   2   65.59   17.60
   6 -13  -2   44.20    5.00
   6 -13  -2   31.00    7.60
  -6  13   2   27.20   11.10
   5 -13  -2   13.60    5.30
   5 -13  -2   11.30    3.30
  -5  13   2   11.00    9.10
   4 -13  -2    3.90    2.40
   4 -13  -2    4.20    4.40
  -4  13   2   -2.10    7.00
  -4  13   2    7.70    4.10
   3 -13  -2   59.79    7.40
   3 -13  -2   68.69    5.40
  -3  13   2   59.79    7.50
  -3  13   2   14.00   35.70
  -3  13   2   59.99   11.60
   2 -13  -2   22.90    3.70
   2 -13  -2   23.90    5.90
  -2  13   2   31.20    9.20
  -2  13   2   24.70    6.40
   1 -13  -2    9.50    5.50
   1 -13  -2    5.80    3.50
  -1  13   2    5.70    3.90
  -1  13   2    6.70    5.70
   0 -13  -2    0.70    4.00
   0 -13  -2   -2.20    2.50
   0  13   2    3.90    3.80
  -1 -13  -2   56.59    7.60
   1  13   2   78.19    8.60
   1  13   2   66.89    7.00
  -2 -13  -2  104.99    7.70
  -2 -13  -2  116.79   10.40
   2  13   2   90.89    8.50
   2  13   2  124.19   10.50
  -3 -13  -2    3.80    3.30
   3  13   2   27.40   18.00
   3  13   2   10.10    5.70
   3  13   2    7.10    5.20
   3  13   2   36.50   23.00
  -4 -13  -2   63.89    8.30
  -4 -13  -2   41.60   29.30
   4  13   2   54.09    7.90
   4  13   2   55.99    8.90
   4  13   2   95.19   39.20
  -5 -13  -2    3.50    4.70
  -5 -13  -2   -1.20   38.60
   5  13   2    8.40    6.30
   5  13   2    3.90    6.00
   5  13   2   81.49   36.70
  -6 -13  -2   65.79   37.00
   6  13   2    5.40    5.80
   6  13   2   23.00   38.70
  -7 -13  -2  114.59   68.99
   7  13   2    5.80    5.80
   7  13   2    7.50    6.60
   7  13   2   21.80   44.30
  -8 -13  -2   30.60    8.00
   8  13   2   25.70    8.10
   8  13   2   49.90    9.50
   6 -14  -2   59.49    8.80
  -6  14   2   75.69   15.90
   5 -14  -2    6.70    4.20
   5 -14  -2    4.60    2.80
  -5  14   2    2.00    9.00
  -5  14   2  -45.80   38.20
   4 -14  -2   68.99    8.20
   4 -14  -2   57.49    5.10
  -4  14   2   79.19   13.30
  -4  14   2   71.69    7.70
   3 -14  -2  159.48   11.90
   3 -14  -2  151.28    8.50
  -3  14   2  144.39   10.30
  -3  14   2  142.09   14.20
   2 -14  -2  768.52   33.50
   2 -14  -2  775.92   29.10
  -2  14   2  718.13   33.60
   1 -14  -2  403.26   22.80
   1 -14  -2  419.66   21.10
  -1  14   2  440.26   20.30
  -1  14   2  424.96   18.50
   0 -14  -2   86.49    7.50
   0 -14  -2   77.29    9.00
   0  14   2   77.09    7.50
   0  14   2   78.29    9.50
  -1 -14  -2   45.70    7.40
   1  14   2   51.19    6.80
   1  14   2   55.09    8.40
  -2 -14  -2   47.10    9.70
  -2 -14  -2   39.40    4.90
   2  14   2   44.70    8.30
   2  14   2   40.50    7.40
  -3 -14  -2  150.18   12.30
   3  14   2  137.29   11.80
   3  14   2  135.49   10.70
  -4 -14  -2   83.39    9.70
   4  14   2   74.09    9.80
  -5 -14  -2  134.99   49.20
  -5 -14  -2  189.48   14.50
   5  14   2  126.59   47.40
   5  14   2  154.98   13.20
   5  14   2  178.68   12.70
  -6 -14  -2  -47.50   60.49
   6  14   2    6.60   49.80
  -7 -14  -2   90.99   10.30
   7  14   2  102.29   11.50
   7  14   2   80.29   11.40
   5 -15  -2    8.40    2.80
   5 -15  -2    1.00    3.20
  -5  15   2    3.80    9.30
   4 -15  -2    9.50    3.50
   4 -15  -2    3.60    4.00
  -4  15   2   18.30    5.80
  -4  15   2   -1.80    7.80
   3 -15  -2   83.99    8.80
   3 -15  -2   83.19    6.20
  -3  15   2   66.99    8.50
  -3  15   2   75.99   12.10
   2 -15  -2  118.19   10.10
  -2  15   2   99.69    9.80
  -2  15   2  108.89   12.60
  -2  15   2  106.49    8.30
   1 -15  -2  185.28   12.20
   1 -15  -2  145.19   12.90
  -1  15   2  148.39   11.60
  -1  15   2  128.79    9.40
   0 -15  -2   72.89    7.50
   0 -15  -2   64.89    8.70
   0  15   2   77.99    9.80
   0  15   2   84.69    7.90
  -1 -15  -2   -5.00    3.20
   1  15   2   -3.80    3.90
   1  15   2    7.10    6.00
  -2 -15  -2   45.00    7.60
  -2 -15  -2   46.20    5.70
   2  15   2   44.40    8.80
   2  15   2   52.19    8.30
  -3 -15  -2    3.60    4.00
   3  15   2   -0.80    6.30
  -4 -15  -2   43.50    7.50
   4  15   2   49.00    9.50
   4  15   2   43.90    8.40
  -5 -15  -2   51.19    8.20
   5  15   2   59.79    9.90
  -6 -15  -2   22.60   63.99
  -6 -15  -2   62.79   13.50
   6  15   2   67.39   11.00
   6  15   2  151.18   46.90
   6  15   2   65.99   10.20
   3 -16  -2  109.49    7.20
   3 -16  -2  101.99   10.90
  -3  16   2   92.19    9.80
  -3  16   2   87.29   15.20
   2 -16  -2   36.10    7.80
  -2  16   2   44.20    7.00
  -2  16   2   42.90    8.30
  -2  16   2   39.50   10.60
   1 -16  -2   23.80    5.80
  -1  16   2   22.00    7.70
  -1  16   2   19.80    5.50
  -1  16   2   17.30    9.20
   0 -16  -2   30.60    6.20
   0 -16  -2   38.30    9.80
   0  16   2   37.10    8.20
   0  16   2   40.00    7.40
  -1 -16  -2   62.69    9.20
   1  16   2   70.19    8.30
   1  16   2   69.79   10.20
  -2 -16  -2  300.17   15.40
  -2 -16  -2  262.07   18.60
   2  16   2  279.27   17.80
   2  16   2  304.87   17.30
  -3 -16  -2  142.99   13.00
   3  16   2  127.09   12.60
   3  16   2  147.19   11.20
  -4 -16  -2  152.78   15.40
   4  16   2  133.09   11.60
   4  16   2  152.88   13.40
   2  15  -3   79.49   11.90
   1  15  -3  145.79   12.80
   1  15  -3  150.68   13.70
  -1 -15   3  158.68   12.20
   0  15  -3   74.19   11.50
   0  15  -3   61.49   10.40
   0  15  -3   81.49   11.90
   0 -15   3   86.99    9.20
  -1  15  -3  190.28   13.40
  -1  15  -3  186.08   15.20
  -1  15  -3  184.08   14.00
  -1  15  -3  189.98   15.00
  -2  15  -3  119.49   13.60
  -2  15  -3  122.69   10.70
  -2  15  -3  130.19   13.50
   2 -15   3  129.29    9.90
  -3  15  -3  141.79   11.20
  -3  15  -3  158.68   15.10
  -3  15  -3  140.29   22.50
   3 -15   3  162.28   11.10
   4  14  -3    8.20    8.40
  -4 -14   3   -0.70    3.30
   3  14  -3    7.00    7.60
  -3 -14   3   -2.50    3.20
   2  14  -3    0.90    6.60
  -2 -14   3    7.80    4.40
   1  14  -3   17.00    7.30
   1  14  -3   27.80    7.60
  -1 -14   3   14.30    5.50
   0  14  -3   88.99   11.20
   0  14  -3   94.29   10.90
   0 -14   3  109.89   10.20
   0 -14   3   92.29    9.00
  -1  14  -3   53.69    9.60
  -1  14  -3   48.20   10.40
   1 -14   3   44.40    7.20
  -2  14  -3   20.60    8.20
  -2  14  -3   19.00    6.10
  -2  14  -3   18.10    8.80
   2 -14   3   17.90    4.90
  -3  14  -3   -0.50    4.70
  -3  14  -3    4.70    7.60
   3 -14   3    8.10    3.60
   3 -14   3    8.20    5.10
   4 -14   3   21.90    5.60
   4 -14   3   19.00    5.60
  -5  14  -3    7.00    8.90
   5 -14   3    8.20    4.70
   5 -14   3    2.70    3.50
   6  13  -3    0.30   41.70
  -6 -13   3   24.40   66.39
  -6 -13   3   11.50    5.30
   5  13  -3  162.58   14.80
  -5 -13   3  138.69   15.40
   4  13  -3  118.89   13.20
  -4 -13   3  116.09   10.70
   3  13  -3  306.37   18.60
  -3 -13   3  295.47   17.70
   2  13  -3  430.86   22.20
   2  13  -3  429.46   19.90
  -2 -13   3  445.96   22.70
   1  13  -3   92.59   10.20
   1  13  -3   84.29    9.90
  -1 -13   3   89.19    8.80
   0  13  -3   69.09    8.90
   0  13  -3   86.79   11.20
   0 -13   3   67.49    8.30
   0 -13   3   77.19    8.10
  -1  13  -3   39.40    9.00
  -1  13  -3   25.50    8.00
   1 -13   3   31.60    6.10
   1 -13   3   35.90    6.30
  -2  13  -3   81.99   10.10
  -2  13  -3   59.29    9.30
   2 -13   3   73.99    6.80
   2 -13   3   66.49    7.60
  -3  13  -3   60.89    7.40
  -3  13  -3   60.49   10.50
   3 -13   3   67.09    6.60
   3 -13   3   63.79    7.40
  -4  13  -3  232.28   16.60
  -4  13  -3  225.68   12.20
   4 -13   3  219.08   13.20
   4 -13   3  227.68   14.90
  -5  13  -3  311.17   19.80
   5 -13   3  327.77   17.20
   5 -13   3  324.87   19.10
  -6  13  -3  163.38   15.90
   6 -13   3  167.68   13.80
   6 -13   3  194.88   11.80
   7  12  -3   20.40   14.40
  -7 -12   3   13.00    6.00
   6  12  -3   81.19   11.70
   6  12  -3   -6.40   41.60
  -6 -12   3   35.00   70.89
  -6 -12   3   73.69    9.80
  -6 -12   3   82.39    9.70
   5  12  -3   38.80   32.00
   5  12  -3   21.10    8.50
  -5 -12   3   20.30    6.70
  -5 -12   3   28.70    7.40
  -5 -12   3  -16.70   47.70
   4  12  -3  160.88   13.90
  -4 -12   3  172.88   12.70
   3  12  -3  309.17   18.30
  -3 -12   3  318.27   18.10
   2  12  -3  109.99   10.90
  -2 -12   3  110.19    9.70
   1  12  -3  348.27   17.70
   1  12  -3  350.46   18.60
  -1 -12   3  361.46   18.80
   0  12  -3    6.90    5.40
   0  12  -3    7.30    6.90
   0 -12   3   -2.00    3.40
   0 -12   3    2.90    3.10
  -1  12  -3    6.80    5.70
  -1  12  -3    9.10    6.40
   1 -12   3    3.60    3.00
   1 -12   3    3.00    3.50
  -2  12  -3    8.90    7.60
   2 -12   3    5.70    3.00
   2 -12   3    7.00    2.80
  -3  12  -3  164.18   12.80
  -3  12  -3  147.99   10.00
   3 -12   3  148.29    9.80
   3 -12   3  146.09   11.10
  -4  12  -3  363.96   16.50
  -4  12  -3  374.46   20.50
   4 -12   3  376.06   18.30
   4 -12   3  368.86   20.00
  -5  12  -3  110.49   12.40
   5 -12   3  101.69    8.00
   5 -12   3   87.99    9.00
  -6  12  -3  103.49   13.30
   6 -12   3   99.69    9.70
   6 -12   3  102.19    8.50
  -7  12  -3   12.90    9.70
   7 -12   3   10.80    4.00
   7 -12   3    4.20    3.90
  -8  12  -3   51.39   13.00
   8 -12   3   33.80    7.30
   8 -12   3   38.40    5.80
   8  11  -3  107.59   13.60
  -8 -11   3  107.19   10.60
  -8 -11   3  109.59   10.90
   7  11  -3   24.60    8.80
  -7 -11   3   25.40    7.40
  -7 -11   3  -41.60   78.99
   6  11  -3   15.10    7.50
   6  11  -3   18.90   38.30
  -6 -11   3   -8.60   52.59
  -6 -11   3    8.60    4.80
  -6 -11   3   11.30    4.70
   5  11  -3   29.00    8.70
   5  11  -3   -3.60   31.10
  -5 -11   3   17.10   40.00
  -5 -11   3   37.50    5.90
  -5 -11   3   33.20    7.00
   4  11  -3   98.49   11.00
   4  11  -3  130.79   39.30
  -4 -11   3  101.49    9.10
  -4 -11   3  163.38   44.30
   3  11  -3  114.79   11.20
  -3 -11   3  141.79   30.20
  -3 -11   3  138.29   10.50
   2  11  -3    4.40    5.40
   2  11  -3    6.50    5.40
  -2 -11   3    5.90    3.60
   1  11  -3   65.79    8.30
  -1 -11   3   48.80    6.40
   0  11  -3   18.00    6.70
   0 -11   3   16.30    4.70
   0 -11   3   18.60    4.50
   1 -11   3  243.48   12.80
   1 -11   3  240.38   13.20
  -2  11  -3   73.09    8.80
   2 -11   3   96.99    8.20
   2 -11   3   87.99    7.10
  -3  11  -3    2.40    6.20
   3 -11   3    2.30    2.40
  -4  11  -3   77.99   12.60
  -4  11  -3   77.39    6.80
   4 -11   3   71.39    7.60
   4 -11   3   63.69    6.20
  -5  11  -3   78.59   10.90
   5 -11   3   93.79    7.50
   5 -11   3   84.59    8.60
  -6  11  -3   86.29   11.80
   6 -11   3   82.99    8.60
   6 -11   3   77.99    7.30
  -7  11  -3   11.30    9.00
   7 -11   3   14.20    5.70
   7 -11   3    8.30    3.50
  -8  11  -3   75.59   13.60
   8 -11   3   93.89    7.80
   8 -11   3   63.69   10.60
   9 -11   3  138.59   10.20
   9 -11   3  129.79   11.90
   9  10  -3  310.37   20.90
  -9 -10   3  311.27   19.50
  -9 -10   3  346.07   19.30
   8  10  -3  116.89   13.30
  -8 -10   3  100.89   10.00
  -8 -10   3  127.19   11.00
   7  10  -3  138.29   14.00
   7  10  -3   75.19   53.89
  -7 -10   3  149.39   12.00
  -7 -10   3  176.88   12.10
  -7 -10   3  189.98   84.09
   6  10  -3   98.69   11.60
  -6 -10   3  102.89    9.00
  -6 -10   3  149.39   68.79
  -6 -10   3   95.69    9.50
   5  10  -3  108.59   11.70
   5  10  -3   85.99   54.59
  -5 -10   3  114.39    9.20
  -5 -10   3  107.69   53.99
  -5 -10   3  109.89    9.50
   4  10  -3  195.48   13.80
   4  10  -3  193.48   52.59
  -4 -10   3  207.98   57.79
  -4 -10   3  192.28   12.80
   3  10  -3   49.99   21.40
   3  10  -3   12.00    6.40
  -3 -10   3    7.80    3.30
  -3 -10   3   16.10   26.10
   2  10  -3  537.15   24.20
   1  10  -3  104.19    9.20
   1  10  -3  115.59    9.40
  -1 -10   3  103.89    8.10
   0  10  -3  373.16   17.10
   0 -10   3  333.07   16.20
   0 -10   3  348.37   17.00
   1 -10   3  616.94   25.20
   1 -10   3  602.14   24.80
   1 -10   3  575.64   25.30
  -2  10  -3  459.75   20.30
   2 -10   3  423.76   19.20
   2 -10   3  429.26   20.40
  -3  10  -3  322.37   17.30
   3 -10   3  342.07   15.50
   3 -10   3  349.07   16.30
  -4  10  -3   81.59    9.70
  -4  10  -3   55.59    5.70
   4 -10   3   64.19    5.90
   4 -10   3   57.19    6.60
  -5  10  -3  -13.60   26.40
   5 -10   3   22.60    4.40
   5 -10   3   18.80   22.90
   5 -10   3   22.10    5.60
  -6  10  -3   20.90    8.60
   6 -10   3   17.00    5.30
   6 -10   3   20.10    5.00
  -7  10  -3  195.58   15.90
   7 -10   3  205.08   12.30
   7 -10   3  197.38   13.70
  -8  10  -3  564.34   28.40
   8 -10   3  551.94   25.20
   8 -10   3  548.85   27.40
  -9  10  -3  348.07   21.70
   9 -10   3  319.17   21.50
   9 -10   3  319.77   17.50
  -9  -9   3   86.49    8.80
  -9  -9   3   65.39    8.70
   8   9  -3   10.40   52.79
   8   9  -3   94.89   12.40
  -8  -9   3  112.29   10.10
  -8  -9   3   -3.90   88.49
  -8  -9   3  107.09    9.80
   7   9  -3   15.70   35.40
   7   9  -3   23.90    8.50
  -7  -9   3   22.00    5.90
  -7  -9   3   37.10    6.40
  -7  -9   3  -17.70   67.29
   6   9  -3  -52.19   28.30
   6   9  -3    1.30    6.10
  -6  -9   3    2.70    4.00
  -6  -9   3  -77.79   51.19
  -6  -9   3    2.10    4.10
   5   9  -3   14.20    7.30
   5   9  -3    7.20   22.50
  -5  -9   3  -56.09   38.40
  -5  -9   3    8.10    3.90
  -5  -9   3   17.40    5.80
   4   9  -3   72.69   33.30
  -4  -9   3   43.80    6.50
  -4  -9   3   86.99   42.70
   3   9  -3  158.88   43.40
   3   9  -3  121.39   10.50
  -3  -9   3  125.79    9.60
  -3  -9   3  106.89   38.30
   2   9  -3   49.99    7.50
   2   9  -3   49.60    7.00
  -2  -9   3   50.99    6.10
  -2  -9   3   24.10   18.00
   1   9  -3   68.39    8.00
   1   9  -3   66.59    7.80
  -1  -9   3   67.79    6.40
   0   9  -3   63.29    8.30
   0  -9   3   64.39    5.60
   0  -9   3   60.59    5.80
   1  -9   3  447.56   19.20
   1  -9   3  420.26   19.30
   1  -9   3  436.76   18.90
  -2   9  -3  138.89    9.70
   2  -9   3  128.59    8.10
   2  -9   3  111.09    8.50
  -3   9  -3    9.00    5.80
   3  -9   3   -0.70    2.30
   3  -9   3    3.10    2.10
   3  -9   3    5.30    2.30
  -4   9  -3  265.47   11.40
  -4   9  -3  248.68   14.80
  -4   9  -3  217.18   40.00
   4  -9   3  261.37   13.10
   4  -9   3  200.88   38.20
  -5   9  -3    3.70    6.40
  -5   9  -3  -11.20   22.20
   5  -9   3   38.10   24.50
   5  -9   3    3.10    2.20
   5  -9   3    3.10    2.90
  -6   9  -3   83.49   11.10
   6  -9   3   74.19    7.80
   6  -9   3   83.29    7.10
   6  -9   3  119.09   58.19
  -7   9  -3  123.69   13.00
   7  -9   3  135.69   10.50
   7  -9   3  123.49    8.90
  -8   9  -3   63.79   11.90
   8  -9   3   54.69    6.30
   8  -9   3   52.09    6.80
  -9   9  -3  100.59   13.10
   9  -9   3   93.49    9.60
   9  -9   3   93.09    8.30
 -10   9  -3   32.10   14.30
  10  -9   3   11.10    4.20
  10  -9   3    3.50    3.70
  10   8  -3   24.20    9.30
 -10  -8   3   43.30    8.90
 -10  -8   3   23.80   11.60
   9   8  -3   34.20    9.90
  -9  -8   3   26.30    6.40
  -9  -8   3   40.80    8.40
   8   8  -3  -61.99   38.60
  -8  -8   3   -3.80    3.00
  -8  -8   3    2.60    4.40
  -8  -8   3  -42.20   84.29
   7   8  -3    1.80   38.90
   7   8  -3   65.99   11.20
  -7  -8   3   51.99    6.80
  -7  -8   3   98.39   87.69
  -7  -8   3   50.59    8.50
   6   8  -3  453.65   23.30
   6   8  -3  407.26   82.99
  -6  -8   3  497.05   23.00
  -6  -8   3  561.64  117.79
  -6  -8   3  460.45   21.70
   5   8  -3 1003.30   40.80
   5   8  -3 1056.09  111.59
  -5  -8   3 1021.10   40.40
  -5  -8   3  983.90   39.40
  -5  -8   3  959.90  115.69
   4   8  -3    9.60    6.30
   4   8  -3   14.60   25.10
  -4  -8   3   10.40    3.90
  -4  -8   3   49.00   28.80
   3   8  -3    3.30    5.40
  -3  -8   3   -2.00   22.70
  -3  -8   3    6.30    3.00
   2   8  -3   64.49   25.60
   2   8  -3   66.59    9.00
  -2  -8   3   47.30    5.50
  -2  -8   3   44.10   23.80
   1   8  -3   72.79    7.60
  -1  -8   3   62.49    6.00
  -1  -8   3   69.99    5.60
   0   8  -3  475.05   20.80
   0  -8   3  518.95   21.20
   0  -8   3  491.65   20.50
   1  -8   3  570.84   23.30
   1  -8   3  589.94   23.60
   1  -8   3  586.84   24.10
  -2   8  -3  486.15   20.70
   2  -8   3  510.05   20.70
   2  -8   3  474.15   21.30
  -3   8  -3  277.67   14.90
  -3   8  -3  291.37   35.00
   3  -8   3  290.87   33.90
   3  -8   3  282.37   13.70
   3  -8   3  291.07   14.90
   3  -8   3  304.07   12.90
  -4   8  -3  243.88   42.50
  -4   8  -3  236.48   13.90
   4  -8   3  231.18   10.40
   4  -8   3  239.38   12.20
   4  -8   3  230.68   13.20
   4  -8   3  230.08   40.40
  -5   8  -3  133.09   45.60
  -5   8  -3  105.79   11.00
   5  -8   3  114.29    7.90
   5  -8   3   83.69   39.30
   5  -8   3  101.89    9.60
  -6   8  -3  209.58   61.09
  -6   8  -3  181.38   13.40
   6  -8   3  185.08   10.70
   6  -8   3  183.08   11.90
   6  -8   3  135.09   47.00
  -7   8  -3  182.38   14.20
   7  -8   3  155.68   11.50
   7  -8   3  161.48   10.50
  -8   8  -3   53.59   11.70
   8  -8   3   48.80    6.70
   8  -8   3   44.30    5.70
  -9   8  -3  109.69   12.80
   9  -8   3  112.69    9.10
   9  -8   3  120.09   10.20
 -10   8  -3   90.79   12.30
  10  -8   3   71.09    8.70
  10  -8   3   75.99    7.80
  11  -8   3   98.59   10.20
  11  -8   3  101.89   10.70
  10   7  -3   74.99   17.00
 -10  -7   3   94.09    9.30
 -10  -7   3   58.19    8.40
   9   7  -3  103.19   53.49
   9   7  -3  142.99   13.50
  -9  -7   3  158.48   11.80
  -9  -7   3  160.28   11.90
   8   7  -3  146.39   56.59
   8   7  -3  153.68   13.60
  -8  -7   3  160.48   11.20
  -8  -7   3  143.39   11.10
  -8  -7   3  230.98   81.69
   7   7  -3  243.38   68.39
   7   7  -3  351.56   19.50
  -7  -7   3  336.57   18.00
  -7  -7   3  332.07  102.69
  -7  -7   3  340.87   17.40
   6   7  -3  841.72  103.59
   6   7  -3  828.42   35.00
  -6  -7   3  945.11  123.89
  -6  -7   3  812.42   33.30
  -6  -7   3  819.62   34.20
   5   7  -3  206.08   13.90
   5   7  -3  185.98   59.59
  -5  -7   3  219.08   12.10
  -5  -7   3  189.38   61.49
  -5  -7   3  202.78   12.30
   4   7  -3  978.30   99.29
   4   7  -3  866.21   34.80
  -4  -7   3  876.81   34.70
  -4  -7   3  723.43   93.19
   3   7  -3   49.10    7.60
   3   7  -3   80.19   35.60
  -3  -7   3   60.59    6.10
  -3  -7   3   66.99   33.70
   2   7  -3    7.80   12.40
   2   7  -3    8.30    4.50
   2   7  -3   14.40    5.00
  -2  -7   3  -17.30   15.40
  -2  -7   3   11.30    1.50
  -2  -7   3    7.00    3.10
  -1  -7   3   39.30   14.80
  -1  -7   3   28.20    3.40
  -1  -7   3    9.80   12.90
   0   7  -3  193.78   10.80
   0  -7   3  204.68   10.40
   0  -7   3  191.58    9.90
   1  -7   3 1733.53   61.29
   1  -7   3 1726.83   60.59
   1  -7   3 1693.33   60.79
  -2   7  -3  341.67   15.10
   2  -7   3  345.77   14.80
   2  -7   3  292.97   13.80
   2  -7   3  333.97   15.60
   2  -7   3  352.86   28.90
  -3   7  -3  764.52   29.80
  -3   7  -3  763.72   63.09
   3  -7   3  730.03   30.40
   3  -7   3  808.42   28.30
   3  -7   3  774.52   29.60
   3  -7   3  732.13   60.79
  -4   7  -3  107.89   36.80
  -4   7  -3  159.58   11.20
   4  -7   3  208.98   44.80
   4  -7   3  153.58    9.00
   4  -7   3  166.98   10.30
  -5   7  -3  350.76   62.29
  -5   7  -3  386.86   18.70
   5  -7   3  314.77   58.09
   5  -7   3  382.76   17.00
   5  -7   3  351.96   17.80
  -6   7  -3  380.66  110.39
  -6   7  -3  398.56   20.70
   6  -7   3  424.66   19.00
   6  -7   3  374.96   69.39
   6  -7   3  438.56   22.20
  -7   7  -3   62.99   40.00
   7  -7   3   35.70    5.10
   7  -7   3   28.10    8.00
   7  -7   3   38.60   33.20
  -8   7  -3   46.80   10.20
   8  -7   3   37.40    5.50
   8  -7   3   33.40    5.00
  -9   7  -3  100.69   12.00
   9  -7   3   87.99    7.90
   9  -7   3   97.29    8.80
 -10   7  -3  195.98   15.30
  10  -7   3  189.58   12.90
  10  -7   3  180.68   12.10
 -11   7  -3  131.89   21.10
  11  -7   3   95.89    8.90
  11  -7   3   93.89    9.70
  11   6  -3  103.09   12.80
 -11  -6   3  135.09   11.30
 -11  -6   3  140.19   11.80
  10   6  -3    3.80    6.90
 -10  -6   3    2.60    3.90
 -10  -6   3   15.50    5.80
   9   6  -3   34.50   42.10
   9   6  -3    0.60    6.10
  -9  -6   3    7.80    4.90
  -9  -6   3    2.10    3.50
  -9  -6   3  -20.10   82.19
   8   6  -3   40.00   37.10
   8   6  -3   12.80    7.40
  -8  -6   3  -22.40   56.69
  -8  -6   3    5.90    4.10
  -8  -6   3   15.90    5.40
   7   6  -3   14.70    7.30
  -7  -6   3   18.60   50.99
  -7  -6   3   32.60    6.70
  -7  -6   3   21.30    5.20
   6   6  -3   13.60   27.90
   6   6  -3    1.50    6.00
  -6  -6   3   39.70   49.10
   5   6  -3   31.80   34.20
   5   6  -3    3.80    5.90
  -5  -6   3    5.40    2.50
  -5  -6   3    6.40    4.00
  -5  -6   3    9.70   37.30
   4   6  -3  -23.40   22.20
   4   6  -3   14.50    6.40
  -4  -6   3    6.60    3.10
  -4  -6   3   -1.00   44.20
   3   6  -3   29.60   20.70
   3   6  -3   27.80    6.10
  -3  -6   3   25.40   25.90
   2   6  -3   41.10    5.90
   2   6  -3   48.20   21.60
  -2  -6   3   34.80    3.60
  -2  -6   3   31.50    4.20
  -2  -6   3    6.80   18.10
   1   6  -3  284.97   12.70
  -1  -6   3  282.57   12.90
  -1  -6   3  309.77   13.60
  -1  -6   3  258.27   34.90
  -1  -6   3  295.87   13.10
   0   6  -3  260.47   12.60
   0  -6   3  216.68   22.80
   0  -6   3  234.68   11.10
   0  -6   3  244.98   11.40
   0  -6   3  239.38   24.50
   0  -6   3  248.78   11.50
   1  -6   3  104.09   15.10
   1  -6   3  110.99    6.20
   1  -6   3   98.39    6.10
   1  -6   3   89.19    6.30
  -2   6  -3  243.78   32.50
  -2   6  -3  236.98   10.70
   2  -6   3  210.88   10.20
   2  -6   3  182.48   10.40
   2  -6   3  195.38    9.40
   2  -6   3  230.28   28.70
  -3   6  -3   70.39    7.00
  -3   6  -3   92.89   28.70
   3  -6   3   75.69    5.50
   3  -6   3   77.49    6.20
   3  -6   3   87.89   23.60
   3  -6   3   79.39    4.60
  -4   6  -3    5.60   23.50
   4  -6   3   72.19   26.00
  -5   6  -3   84.99    9.40
  -5   6  -3   86.49   34.30
   5  -6   3   80.59    6.90
   5  -6   3   76.99   34.60
   5  -6   3   87.79    6.60
  -6   6  -3  189.28   59.59
  -6   6  -3  129.39   11.90
   6  -6   3  154.68    9.40
   6  -6   3  155.48   10.00
   6  -6   3  171.88   56.89
  -7   6  -3   78.99   62.09
  -7   6  -3   46.90   10.10
   7  -6   3   34.60    4.80
   7  -6   3   32.60    7.30
   7  -6   3   -5.30   47.50
  -8   6  -3   16.00   46.10
  -8   6  -3    3.40    7.20
   8  -6   3    4.30    3.40
   8  -6   3  -35.30   33.20
   8  -6   3    4.70    2.90
  -9   6  -3   42.00    9.80
   9  -6   3   28.60    6.60
   9  -6   3   22.40    5.50
 -10   6  -3   31.20   10.50
  10  -6   3   38.10    7.70
  10  -6   3   40.90    7.60
 -11   6  -3   11.20    8.90
  11  -6   3   16.20    6.00
  11  -6   3   20.70    5.50
  11   5  -3  137.99   14.40
 -11  -5   3  135.89   11.00
 -11  -5   3  161.68   12.70
  10   5  -3   84.09   85.29
  10   5  -3  136.19   13.70
 -10  -5   3  126.79   10.90
 -10  -5   3  138.79   10.60
 -10  -5   3  327.97   91.89
   9   5  -3   20.70    8.10
   9   5  -3   34.90   50.79
  -9  -5   3   29.90   53.49
  -9  -5   3   28.00    6.00
  -9  -5   3   25.40    6.70
   8   5  -3  153.18   67.79
   8   5  -3  211.08   14.30
  -8  -5   3  181.08   73.49
  -8  -5   3  189.98   11.80
   7   5  -3  268.57   72.99
   7   5  -3  365.96   19.40
  -7  -5   3  381.36  103.19
  -7  -5   3  349.67   17.70
  -7  -5   3  373.06   17.90
   6   5  -3   29.80    8.30
   6   5  -3    6.30   30.60
  -6  -5   3   27.60    5.60
  -6  -5   3   39.90   52.29
  -6  -5   3   35.40    6.50
   5   5  -3  886.81   35.00
   5   5  -3  844.02  103.29
  -5  -5   3  859.51   34.00
  -5  -5   3  875.21  109.09
  -5  -5   3  865.31   33.40
   4   5  -3  417.76   64.09
   4   5  -3  463.25   20.30
  -4  -5   3  420.46   71.19
  -4  -5   3  436.56   19.30
   3   5  -3  181.18   36.30
   3   5  -3  186.58   10.80
  -3  -5   3  232.18   46.80
  -3  -5   3  186.38   10.00
   2   5  -3 1220.78   43.60
   2   5  -3 1179.68   86.49
  -2  -5   3 1256.87   92.49
  -2  -5   3 1164.68   43.60
  -2  -5   3 1200.68   42.80
   1   5  -3  535.65   20.50
   1   5  -3  523.45   49.10
  -1  -5   3  566.74   51.39
  -1  -5   3  553.74   20.90
  -1  -5   3  541.95   21.10
  -1  -5   3  539.05   21.50
   0   5  -3 1589.04   54.29
   0   5  -3 1383.86   54.09
   0  -5   3 1637.74   54.79
   0  -5   3 1589.44   54.99
   0  -5   3 1642.34   54.99
   0  -5   3 1526.35   80.79
   0  -5   3 1558.64   79.99
   1  -5   3   83.49    5.60
   1  -5   3   82.59    5.30
   1  -5   3   88.39    5.70
   1  -5   3  101.59   21.50
   1  -5   3  104.19   21.60
  -2   5  -3  240.28   33.70
   2  -5   3  239.78   32.20
  -3   5  -3   37.20    5.50
  -3   5  -3   36.70    2.70
  -3   5  -3   49.30   27.90
   3  -5   3   58.49   24.80
   3  -5   3   41.60    3.00
   3  -5   3   36.80    3.50
   3  -5   3   38.30    4.10
  -4   5  -3 1062.49   39.40
  -4   5  -3 1040.30   94.19
   4  -5   3 1052.59   40.10
   4  -5   3 1072.89   39.20
   4  -5   3 1094.79   91.19
  -5   5  -3 2316.47   83.39
  -5   5  -3 2411.66  169.28
   5  -5   3 2415.66  161.68
   5  -5   3 2406.86   82.99
   5  -5   3 2348.07   83.89
  -6   5  -3  846.62  103.79
  -6   5  -3  795.42   33.90
   6  -5   3  873.91   33.00
   6  -5   3  919.31  103.69
   6  -5   3  843.92   33.70
  -7   5  -3  120.29   48.10
  -7   5  -3   54.59    9.80
   7  -5   3   57.89   38.70
   7  -5   3   55.49    5.80
   7  -5   3   60.29    6.20
  -8   5  -3   91.89   16.70
  -8   5  -3  101.79   64.19
   8  -5   3   67.99    7.30
   8  -5   3  -15.00   41.00
  -9   5  -3  189.18   78.39
  -9   5  -3  156.88   13.60
   9  -5   3  131.99   48.70
   9  -5   3  125.19    9.60
   9  -5   3  130.89    9.80
 -10   5  -3  180.18   14.70
  10  -5   3  156.98   11.30
  10  -5   3  168.18   11.70
 -11   5  -3  278.37   18.50
  11  -5   3  257.27   15.60
  11  -5   3  271.47   16.00
 -12   5  -3  167.18   15.40
  12  -5   3  190.38   13.40
  12  -5   3  203.58   13.60
  11   4  -3   55.69   17.20
 -11  -4   3   51.39    7.10
 -11  -4   3   72.49    9.80
  10   4  -3   31.70    8.70
  10   4  -3  106.59   51.09
 -10  -4   3  -45.10   97.39
 -10  -4   3   21.40    5.60
   9   4  -3   95.29   60.59
   9   4  -3  112.49   11.60
  -9  -4   3  114.29    9.10
  -9  -4   3   98.39   10.10
  -9  -4   3   76.29   79.29
   8   4  -3   40.70    8.50
   8   4  -3   72.49   52.09
  -8  -4   3   52.69    6.10
  -8  -4   3  140.49   62.29
   7   4  -3  -40.30   26.20
   7   4  -3    5.70    7.00
  -7  -4   3  -14.30   41.60
   6   4  -3  391.96   74.79
   6   4  -3  307.87   17.00
  -6  -4   3  319.67   15.40
  -6  -4   3  305.27   15.20
  -6  -4   3  310.77   87.79
   5   4  -3  175.18   55.79
   5   4  -3  121.89   10.40
  -5  -4   3  133.29    8.30
  -5  -4   3   92.49   44.40
  -5  -4   3  134.89    8.50
   4   4  -3  669.53   78.79
   4   4  -3  653.03   26.60
  -4  -4   3  668.83   26.10
  -4  -4   3  601.54   81.89
   3   4  -3  440.76   18.40
   3   4  -3  424.76   58.09
  -3  -4   3  418.76   17.90
  -3  -4   3  432.06   61.89
   2   4  -3  547.15   22.70
   2   4  -3  615.74   61.59
   2   4  -3  605.74   23.90
  -2  -4   3  669.63   24.30
  -2  -4   3  687.43   66.49
  -2  -4   3  645.94   23.20
   1   4  -3   62.99    5.40
   1   4  -3   96.59   28.10
   1   4  -3   60.09    4.00
  -1  -4   3   81.49    4.60
  -1  -4   3   74.09    5.10
  -1  -4   3  107.89   36.50
   0   4  -3   15.20    3.90
   0   4  -3   17.30    2.20
   0  -4   3   12.90   10.90
   0  -4   3   20.30    2.50
   0  -4   3   18.90    3.20
   0  -4   3   16.70   13.60
  -1   4  -3  116.59    6.00
  -1   4  -3  106.89    6.80
  -1   4  -3  100.39    5.50
   1  -4   3  113.19    6.00
   1  -4   3  101.99   20.00
   1  -4   3  113.39    7.10
  -2   4  -3  451.85   17.30
  -2   4  -3  488.95   18.30
  -2   4  -3  536.05   48.60
   2  -4   3  468.05   18.50
   2  -4   3  490.35   19.20
   2  -4   3  460.15   45.70
   2  -4   3  476.65   17.70
  -3   4  -3  312.87   13.80
  -3   4  -3  322.77   44.70
   3  -4   3  330.87   13.80
   3  -4   3  336.67   42.90
   3  -4   3  322.37   14.30
  -4   4  -3  649.74   32.90
  -4   4  -3  828.12   92.09
   4  -4   3  735.63   28.60
   4  -4   3  874.21   83.09
   4  -4   3  742.13   27.90
  -5   4  -3  320.57   63.59
  -5   4  -3  268.97   14.10
   5  -4   3  254.87   12.50
   5  -4   3  258.47   13.10
   5  -4   3  312.97   53.49
  -6   4  -3  693.23   95.99
  -6   4  -3  651.53   28.00
   6  -4   3  670.13   27.60
   6  -4   3  687.53   27.20
   6  -4   3  751.92   90.59
  -7   4  -3   49.20    9.10
  -7   4  -3  107.09   46.30
   7  -4   3   35.20    4.50
   7  -4   3   33.90    5.00
   7  -4   3   25.50   25.80
  -8   4  -3  207.48   74.79
  -8   4  -3  129.89   12.00
   8  -4   3  137.09    9.40
   8  -4   3  132.99    9.40
   8  -4   3  106.49   59.09
  -9   4  -3   19.90    7.70
  -9   4  -3   17.80   70.69
   9  -4   3   12.80    5.50
   9  -4   3   55.09   47.00
   9  -4   3   14.50    3.90
 -10   4  -3   31.90    8.90
  10  -4   3   14.20    4.60
  10  -4   3   18.90    4.50
 -11   4  -3   57.09   11.20
  11  -4   3   47.30    6.20
  11  -4   3   43.00    8.30
 -12   4  -3  113.69   13.90
  11   3  -3   27.90    8.60
 -11  -3   3  190.68  192.28
 -11  -3   3   31.50    7.00
 -11  -3   3   51.09    8.70
  10   3  -3  193.48   83.29
  10   3  -3  164.58   14.00
 -10  -3   3  161.18   12.80
 -10  -3   3  142.29   10.60
   9   3  -3  401.06   21.30
  -9  -3   3  387.86   20.10
  -9  -3   3  584.54  116.89
  -9  -3   3  361.76   20.50
   8   3  -3  477.55  117.29
   8   3  -3  463.35   22.90
  -8  -3   3  436.96   20.40
  -8  -3   3  519.55  122.49
  -8  -3   3  475.55   21.80
   7   3  -3   62.09    9.80
   7   3  -3   44.90   42.80
  -7  -3   3   16.40   53.99
  -7  -3   3   37.70    6.30
  -7  -3   3   37.80    4.70
   6   3  -3   17.10    6.50
   6   3  -3    2.20   34.40
  -6  -3   3    3.80   28.20
  -6  -3   3   19.00    5.90
  -6  -3   3   17.80    4.60
   5   3  -3   46.90    7.60
   5   3  -3   45.20   34.20
  -5  -3   3   55.79   34.60
   4   3  -3   -5.00   18.40
   4   3  -3   16.00    5.10
  -4  -3   3    3.80   24.30
   3   3  -3  440.46   55.89
  -3  -3   3  530.85   66.29
  -3  -3   3  386.66   16.80
   2   3  -3  116.79   32.50
   2   3  -3  106.69    6.70
   2   3  -3  101.69    5.40
  -2  -3   3  110.79    5.60
  -2  -3   3   97.89   32.90
  -2  -3   3   92.09    5.90
  -2  -3   3  118.79    5.70
   1   3  -3  337.57   13.00
   1   3  -3  353.06   13.70
   1   3  -3  327.17   40.20
  -1  -3   3  392.76   43.20
  -1  -3   3  339.17   13.00
  -1  -3   3  349.96   14.10
  -1  -3   3  345.37   13.30
  -1  -3   3  349.27   13.90
   0   3  -3  142.59    7.40
   0   3  -3  167.08    7.90
   0   3  -3  128.89    6.00
   0  -3   3  149.99    7.00
   0  -3   3  138.09    6.80
   0  -3   3  120.79   23.40
   0  -3   3  136.39   24.00
   0  -3   3  156.88    6.50
  -1   3  -3    5.40    2.20
  -1   3  -3    6.60   10.60
  -1   3  -3    4.40    1.50
  -1   3  -3    3.90    1.30
  -1   3  -3    4.20    3.30
   1  -3   3    5.10    1.60
   1  -3   3   -2.90    8.60
  -2   3  -3  248.88    9.10
  -2   3  -3  221.98   33.20
  -2   3  -3  238.28   10.00
   2  -3   3  247.68   10.70
   2  -3   3  221.58    9.20
   2  -3   3  249.18   35.40
   2  -3   3  220.18   10.00
  -3   3  -3  126.29    7.40
  -3   3  -3  114.09   32.50
   3  -3   3  166.68   39.40
   3  -3   3  128.59    6.70
   3  -3   3  123.19    7.10
  -4   3  -3  379.96   16.60
  -4   3  -3  460.95   63.19
   4  -3   3  382.96   16.50
   4  -3   3  355.46   52.59
   4  -3   3  406.06   16.30
  -5   3  -3   56.29   38.40
  -5   3  -3   48.20    6.70
   5  -3   3   56.99    5.00
   5  -3   3   52.29    4.80
   5  -3   3  109.49   45.20
  -6   3  -3   44.10    8.00
  -6   3  -3   66.69   34.90
   6  -3   3   48.60    4.90
   6  -3   3   44.30    5.00
   6  -3   3   38.70   29.70
  -7   3  -3   79.79   48.00
  -7   3  -3   54.89    9.60
   7  -3   3   51.29    5.20
   7  -3   3   40.50    5.10
   7  -3   3   58.39   33.30
  -8   3  -3  637.04   29.00
  -8   3  -3  658.83  113.49
   8  -3   3  669.53   27.60
   8  -3   3  547.45  100.79
   8  -3   3  683.93   27.50
  -9   3  -3  520.85  137.89
  -9   3  -3  404.26   22.10
   9  -3   3  443.96   21.10
   9  -3   3  494.75   98.79
   9  -3   3  471.75   20.90
 -10   3  -3  354.26  102.39
 -10   3  -3  308.77   19.00
  10  -3   3  309.17   93.29
  10  -3   3  334.47   17.90
  10  -3   3  341.97   17.10
 -11   3  -3   49.70   10.40
  11  -3   3   37.20    7.20
  11  -3   3   41.50    7.90
 -12   3  -3    4.40    7.10
 -12   3  -3   13.20   10.20
  12  -3   3    1.40    3.70
  12   2  -3   69.49   10.80
 -12  -2   3   86.79   10.80
 -12  -2   3   87.19    7.30
  11   2  -3  154.58   14.10
  11   2  -3   82.79   74.89
 -11  -2   3  173.48   10.80
 -11  -2   3  169.98   13.60
 -11  -2   3  174.78  135.89
  10   2  -3  135.89   12.80
  10   2  -3  109.79   68.09
 -10  -2   3  138.89   12.40
 -10  -2   3  140.19   14.70
 -10  -2   3  343.77  121.19
   9   2  -3  331.17  103.19
   9   2  -3  431.06   22.00
  -9  -2   3  408.16   19.10
  -9  -2   3  415.26  120.69
  -9  -2   3  409.76   21.00
   8   2  -3  157.38   71.49
   8   2  -3  146.89   12.20
  -8  -2   3  141.99   11.10
  -8  -2   3  156.58    9.50
  -8  -2   3  113.39   68.49
   7   2  -3  267.87   72.99
   7   2  -3  335.17   17.80
  -7  -2   3  400.46   99.39
  -7  -2   3  323.17   16.60
  -7  -2   3  338.37   15.50
   6   2  -3   35.10    7.40
  -6  -2   3  -38.20   26.90
  -6  -2   3   30.80    5.20
   5   2  -3  334.57   15.50
   5   2  -3  260.77   63.19
  -5  -2   3  274.17   13.90
  -5  -2   3  322.47   64.29
  -5  -2   3  316.07   13.90
   4   2  -3  877.41   32.40
   4   2  -3  905.11   94.69
  -4  -2   3  817.92   31.20
  -4  -2   3  834.82   94.79
  -4  -2   3  844.02   31.60
   3   2  -3 1084.89   39.10
   3   2  -3 1073.49   93.29
  -3  -2   3 1095.09   95.19
  -3  -2   3 1062.29   38.70
   2   2  -3 2851.81   94.39
   2   2  -3 2937.71   95.29
   2   2  -3 2719.63  151.38
   2   2  -3 2744.83   94.09
  -2  -2   3 2650.63   93.79
  -2  -2   3 2902.91   95.19
  -2  -2   3 2800.52   94.19
  -2  -2   3 2720.13  151.58
   1   2  -3 1059.99   36.70
   1   2  -3 1011.30   73.99
  -1  -2   3 1075.89   37.00
  -1  -2   3 1045.10   74.49
  -1  -2   3 1104.69   37.30
  -1  -2   3 1004.70   36.40
   0   2  -3 4790.72  155.98
   0   2  -3 4839.22  157.38
   0   2  -3 4389.56  155.88
   0  -2   3 4729.03  198.18
   0  -2   3 4831.42  156.18
   0  -2   3 4565.94  156.18
   0  -2   3 4739.53  200.98
   0  -2   3 4467.05  155.68
  -1   2  -3  599.94   23.00
  -1   2  -3  612.74   22.00
  -1   2  -3  602.44   22.10
  -1   2  -3  623.04   22.80
  -1   2  -3  627.64   21.80
  -1   2  -3  672.73   53.19
   1  -2   3  690.93   53.09
   1  -2   3  650.23   22.80
  -2   2  -3  295.67   11.50
  -2   2  -3  274.87   10.50
  -2   2  -3  291.17   12.00
  -2   2  -3  292.67   38.80
   2  -2   3  284.87   11.50
   2  -2   3  311.17   40.30
   2  -2   3  254.17   11.30
   2  -2   3  292.77   10.60
  -3   2  -3  778.42   29.10
  -3   2  -3  853.41   76.89
   3  -2   3  838.32   29.40
   3  -2   3  826.92   29.70
   3  -2   3  720.43   70.49
   3  -2   3  798.12   29.10
  -4   2  -3  563.94   69.79
  -4   2  -3  530.25   21.10
   4  -2   3  574.24   68.79
   4  -2   3  525.65   21.10
  -5   2  -3 1517.45  131.19
  -5   2  -3 1333.47   50.79
   5  -2   3 1413.86   50.59
   5  -2   3 1463.35  123.49
   5  -2   3 1441.76   50.79
  -6   2  -3   70.29    8.20
   6  -2   3   69.39    5.90
   6  -2   3  142.69   62.89
   6  -2   3   71.19    5.50
  -7   2  -3  378.06   19.10
  -7   2  -3  349.37   82.79
   7  -2   3  415.76   17.80
   7  -2   3  405.36   18.10
   7  -2   3  395.86   71.89
  -8   2  -3  630.74  141.39
  -8   2  -3  466.15   22.70
   8  -2   3  467.55   20.50
   8  -2   3  448.46   87.59
   8  -2   3  463.15   21.00
  -9   2  -3  489.05   23.50
  -9   2  -3  380.96   95.99
   9  -2   3  469.95   21.70
   9  -2   3  479.25   21.20
   9  -2   3  415.56  103.29
 -10   2  -3  347.27   20.00
  10  -2   3  507.25  190.08
  10  -2   3  336.17   18.00
  10  -2   3  354.76   17.20
 -11   2  -3  103.19   11.50
 -11   2  -3  -61.79   91.99
  11  -2   3  114.89   80.89
  11  -2   3   92.09    8.90
 -12   2  -3   67.89   10.80
  12  -2   3   86.09    8.90
  12   1  -3   26.50    7.60
 -12  -1   3   24.10    8.50
  11   1  -3    9.40    6.90
  11   1  -3  -59.49   70.29
 -11  -1   3    9.50    4.10
 -11  -1   3 -113.49  106.19
 -11  -1   3   13.50    7.20
  10   1  -3  171.78   75.79
  10   1  -3  107.29   11.60
 -10  -1   3  112.69    8.50
 -10  -1   3   90.29   98.99
 -10  -1   3  108.09   11.60
   9   1  -3   14.90   45.50
   9   1  -3   10.60    6.40
  -9  -1   3   30.90    7.30
  -9  -1   3   12.70    4.10
   8   1  -3  192.48   80.69
  -8  -1   3  149.59   75.79
  -8  -1   3  185.38   12.20
  -8  -1   3  164.58    9.80
   7   1  -3    1.70    5.80
   7   1  -3  -11.20   29.70
  -7  -1   3  -32.30   34.80
  -7  -1   3    6.70    2.70
  -7  -1   3    2.90    5.30
   6   1  -3  413.16   81.49
   6   1  -3  337.87   16.80
  -6  -1   3  297.77   78.39
  -6  -1   3  355.56   16.70
  -6  -1   3  332.57   15.00
   5   1  -3  139.99    9.40
   5   1  -3  167.88   50.89
  -5  -1   3  134.39    8.90
  -5  -1   3  135.29    7.60
  -5  -1   3  123.99   49.99
   4   1  -3   -1.40   22.10
   4   1  -3   28.80    5.50
  -4  -1   3   19.40    4.40
  -4  -1   3   21.90   24.70
  -4  -1   3   23.30    3.90
   3   1  -3  770.02   28.00
   3   1  -3  740.33   27.20
   3   1  -3  794.82   78.39
  -3  -1   3  652.53   74.59
  -3  -1   3  765.32   27.60
   2   1  -3   83.59    5.60
   2   1  -3  129.89   36.70
   2   1  -3   86.39    4.90
   2   1  -3   86.79    5.70
  -2  -1   3   83.09    4.90
  -2  -1   3   66.29   26.60
  -2  -1   3   79.99    4.90
  -2  -1   3   75.59    4.50
   1   1  -3  120.09    5.90
   1   1  -3   96.49    4.90
   1   1  -3  105.19    5.30
   1   1  -3   95.19   26.60
   1   1  -3  117.39    6.50
   1   1  -3  111.79    5.20
  -1  -1   3  154.58   35.90
  -1  -1   3  114.69    5.60
  -1  -1   3  102.49    5.90
   0   1  -3  960.80   35.20
   0   1  -3 1059.99   35.50
   0   1  -3 1047.10   35.70
   0  -1   3 1196.08   74.19
   0  -1   3  936.31   35.30
   0  -1   3  992.20   35.40
   0  -1   3 1048.80   35.50
  -1   1  -3 1120.59   73.99
  -1   1  -3 1073.49   37.90
  -1   1  -3 1085.79   38.00
   1  -1   3 1045.60   37.80
   1  -1   3 1111.59   37.90
   1  -1   3 1158.08   37.90
   1  -1   3 1084.19   73.09
  -2   1  -3  207.78   35.30
   2  -1   3  247.78    9.90
   2  -1   3  240.98   36.70
  -3   1  -3  472.45   18.20
  -3   1  -3  467.45   18.30
  -3   1  -3  519.95   61.09
   3  -1   3  506.75   59.19
   3  -1   3  449.66   18.10
   3  -1   3  524.55   18.50
  -4   1  -3   20.10    4.40
  -4   1  -3    8.20   17.20
   4  -1   3   17.40    3.30
   4  -1   3   22.90   24.70
   4  -1   3   23.70    3.80
  -5   1  -3  196.28   62.69
  -5   1  -3  131.89    8.80
   5  -1   3  153.98    7.80
   5  -1   3  157.18    8.20
   5  -1   3  166.48   53.59
  -6   1  -3   24.20    6.10
  -6   1  -3   23.80   37.20
   6  -1   3   23.70    4.60
   6  -1   3   20.40    3.10
   6  -1   3   42.20   29.50
  -7   1  -3   41.40   61.09
  -7   1  -3   66.59    9.60
   7  -1   3   52.39    4.70
   7  -1   3   50.79    5.90
   7  -1   3   68.59   44.80
  -8   1  -3  190.88   13.40
  -8   1  -3  183.88   80.39
   8  -1   3  217.38   11.00
   8  -1   3  203.68   64.39
   8  -1   3  184.58   11.70
  -9   1  -3    0.10    5.90
  -9   1  -3   -2.60   61.89
   9  -1   3   -0.10    3.10
   9  -1   3    7.20    2.90
   9  -1   3  -13.40   32.70
 -10   1  -3   71.19   70.69
 -10   1  -3   24.30    8.30
  10  -1   3    5.30   48.00
  10  -1   3   32.00    7.20
 -11   1  -3  116.49  110.29
 -12   1  -3   56.39    9.40
 -12   1  -3   59.49    9.00
  12  -1   3   50.29    7.40
 -13   1  -3   39.90    8.30
 -13   1  -3   53.79   11.30
  13  -1   3   32.10    7.30
  12   0  -3   95.59   11.30
 -12   0   3  104.09   12.10
 -12   0   3  380.26  176.28
  11   0  -3   18.60   76.79
  11   0  -3  150.98   12.80
 -11   0   3  129.59   12.50
 -11   0   3  129.69    9.00
  10   0  -3  282.97   99.99
  10   0  -3  296.37   18.20
 -10   0   3  272.97  114.09
 -10   0   3  299.27   14.70
 -10   0   3  321.47   18.70
   9   0  -3  123.49   11.40
   9   0  -3   91.39   56.09
  -9   0   3  137.59   12.20
  -9   0   3   37.00   68.49
  -9   0   3  127.69    8.20
   8   0  -3   74.49   51.29
   8   0  -3  159.28   12.10
  -8   0   3  182.48   12.90
  -8   0   3   54.79   76.39
  -8   0   3  169.38    9.40
   7   0  -3    6.00    5.60
   7   0  -3  -10.10   31.10
  -7   0   3    2.40    5.60
  -7   0   3    3.30    2.40
  -7   0   3   35.60   38.60
   6   0  -3  227.38   73.09
   6   0  -3  208.08   12.50
   6   0  -3  203.68    9.90
  -6   0   3  187.28   12.20
  -6   0   3  208.38   10.10
  -6   0   3  198.28   69.59
   5   0  -3 1715.53   59.89
   5   0  -3 1699.43   58.99
   5   0  -3 1647.44  142.89
  -5   0   3 1648.94   59.89
  -5   0   3 1725.63   60.19
  -5   0   3 1599.94  143.79
   4   0  -3  699.53   29.50
   4   0  -3  743.33   27.30
   4   0  -3  736.73   85.49
  -4   0   3  798.52   91.49
  -4   0   3  748.93   27.10
  -4   0   3  734.63   27.90
   3   0  -3 1808.32   60.49
   3   0  -3 1787.82  125.39
   3   0  -3 1742.33   60.19
  -3   0   3 1712.03   59.79
  -3   0   3 1664.93   59.99
  -3   0   3 1756.32  125.79
   2   0  -3   22.40    3.50
   2   0  -3   18.90   15.10
   2   0  -3   20.80    3.50
   2   0  -3   19.70    3.60
  -2   0   3   22.60    3.70
  -2   0   3   26.50   20.10
  -2   0   3   14.90    2.30
  -2   0   3   19.80    2.90
   1   0  -3  239.08   36.80
   1   0  -3  228.48    8.80
   1   0  -3  198.58    9.00
   1   0  -3  219.08    9.90
   1   0  -3  239.68    8.60
   1   0  -3  235.08    9.20
  -1   0   3  214.18    8.70
  -1   0   3  223.08    9.10
  -1   0   3  238.48   36.30
   0   0  -3  376.46   13.00
   0   0  -3  301.87   12.40
   0   0  -3  334.77   13.00
   0   0   3  318.57   12.80
   0   0   3  309.97   12.50
   0   0   3  373.86   12.50
  -1   0  -3  872.71   30.00
  -1   0  -3  855.61   29.60
   1   0   3  821.02   77.29
   1   0   3  848.92   29.50
   1   0   3  876.71   29.60
   1   0   3  840.12   29.90
  -2   0  -3 4800.32  211.88
  -2   0  -3 4456.95  152.68
  -2   0  -3 4768.62  153.08
  -2   0  -3 4596.04  153.08
   2   0   3 4718.83  210.48
   2   0   3 4167.48  152.58
   2   0   3 4625.84  152.88
  -3   0  -3  641.14   24.30
  -3   0  -3  675.73   23.10
  -3   0  -3  675.33   70.69
  -3   0  -3  668.03   24.30
  -3   0  -3  673.93   24.10
   3   0   3  685.63   23.30
   3   0   3  730.23   72.79
   3   0   3  699.63   24.50
   3   0   3  619.14   24.20
  -4   0  -3 1467.05  117.79
  -4   0  -3 1397.76   47.90
  -4   0  -3 1339.17   48.60
   4   0   3 1350.76   47.10
   4   0   3 1401.96   48.70
   4   0   3 1395.86  113.69
  -5   0  -3  305.17   16.10
  -5   0  -3  344.37   66.39
  -5   0  -3  323.07   13.80
   5   0   3  347.17   14.60
   5   0   3  390.96   61.19
   5   0   3  353.36   12.50
  -6   0  -3  638.04   26.50
  -6   0  -3  830.72  160.58
   6   0   3  677.73   26.10
   6   0   3  618.94   86.09
  -7   0  -3  107.09    9.40
   7   0   3  115.09    8.40
   7   0   3  166.98   64.09
  -8   0  -3   86.79    9.50
   8   0   3  130.29   55.59
   8   0   3   78.09    7.90
  -9   0  -3  183.98   13.70
  -9   0  -3  175.58   10.10
   9   0   3  183.48   11.80
   9   0   3  121.59   64.69
 -10   0  -3   69.49    8.30
 -10   0  -3   69.29    9.20
  10   0   3   69.99    8.00
  10   0   3  -28.80   72.99
 -11   0  -3  288.37   15.20
 -11   0  -3  297.97   18.20
 -11   0  -3  358.16  122.89
  11   0   3  162.18   79.39
  11   0   3  274.97   16.60
 -12   0  -3  119.69   10.40
 -12   0  -3  130.59   12.90
 -12   0  -3  141.09  126.89
  12   0   3  114.79   10.70
  12   0   3  -44.80   69.89
 -13   0  -3  180.38   15.10
  13   0   3  157.38   13.10
  12  -1  -3   27.00    7.60
  12  -1  -3    4.80   87.09
 -12   1   3   56.29  251.87
 -12   1   3   26.40    9.20
  11  -1  -3   83.49   10.20
  11  -1  -3   -5.60   86.19
 -11   1   3   72.69  104.89
 -11   1   3   90.99    6.80
 -11   1   3   86.99   11.10
  10  -1  -3   48.20   67.89
  10  -1  -3  116.79    8.10
  10  -1  -3  125.09   11.10
 -10   1   3   88.19    6.70
 -10   1   3  137.69   12.90
   9  -1  -3  306.47   14.60
   9  -1  -3  274.67   16.50
   9  -1  -3  287.57   89.79
  -9   1   3  280.37   17.20
  -9   1   3  377.56  122.19
  -9   1   3  280.67   13.30
   8  -1  -3  308.87   17.10
   8  -1  -3  335.27  125.79
   8  -1  -3  334.67   15.40
  -8   1   3  317.77   14.40
  -8   1   3  330.97   18.10
  -8   1   3  193.58   76.49
   7  -1  -3   84.59    9.10
   7  -1  -3   96.69    6.60
   7  -1  -3   31.80   42.10
  -7   1   3   71.99    9.70
  -7   1   3   67.59   59.49
  -7   1   3   88.89    5.90
   6  -1  -3  456.95   20.20
   6  -1  -3  478.85   82.19
   6  -1  -3  450.85   18.80
  -6   1   3  448.46   87.99
  -6   1   3  443.76   21.10
   5  -1  -3  -10.20   21.00
   5  -1  -3   28.40    5.50
   5  -1  -3   21.20    3.30
  -5   1   3   21.30    2.80
  -5   1   3    8.70   29.00
  -5   1   3   24.20    6.30
   4  -1  -3  233.08   11.00
   4  -1  -3  353.06   86.29
   4  -1  -3  228.18   10.60
  -4   1   3  227.18    9.80
  -4   1   3  240.98   65.99
  -4   1   3  218.38   11.50
   3  -1  -3  295.27   49.80
   3  -1  -3  329.17   13.30
   3  -1  -3  329.37   13.50
  -3   1   3  281.87   50.59
  -3   1   3  318.37   12.60
  -3   1   3  305.27   13.50
   2  -1  -3 5152.68  174.88
   2  -1  -3 5393.66  243.78
   2  -1  -3 5034.10  174.88
   2  -1  -3 5466.25  174.98
   2  -1  -3 5378.06  175.68
  -2   1   3 5208.38  175.28
  -2   1   3 5081.99  242.88
  -2   1   3 5398.36  174.88
  -2   1   3 5098.29  175.58
  -2   1   3 5163.28  174.68
   1  -1  -3 1425.16   50.79
   1  -1  -3 1540.45   96.89
   1  -1  -3 1520.85   51.69
   1  -1  -3 1481.15   50.39
   1  -1  -3 1506.45   50.49
  -1   1   3 1498.45   96.19
  -1   1   3 1513.15   50.89
  -1   1   3 1465.85   51.39
   0  -1  -3   88.09    3.80
   0  -1  -3   84.99    4.40
   0  -1  -3  102.79    4.30
   0  -1  -3   82.59    5.40
   0   1   3   96.59   27.40
   0   1   3   94.59    4.10
   0   1   3   89.19    4.50
   0   1   3   79.79    5.00
   0   1   3   83.49    3.80
  -1  -1  -3   95.39    4.30
  -1  -1  -3   98.99    4.50
  -1  -1  -3  109.19    5.60
   1   1   3   83.89   24.20
   1   1   3  106.59    5.60
   1   1   3   97.29    4.40
   1   1   3  102.39    4.90
   1   1   3   95.89    4.30
  -2  -1  -3  433.36   17.40
  -2  -1  -3  447.26   17.60
  -2  -1  -3  493.45   17.40
   2   1   3  490.55   53.89
   2   1   3  439.26   17.40
   2   1   3  517.35   17.50
   2   1   3  535.25   17.50
  -3  -1  -3 2868.71   90.89
  -3  -1  -3 2819.32   89.69
  -3  -1  -3 2700.63   90.79
  -3  -1  -3 2486.75   90.49
   3   1   3 2395.76   90.39
   3   1   3 2700.83   90.59
   3   1   3 2932.61  167.38
   3   1   3 2608.34   89.89
  -4  -1  -3  788.92   30.40
  -4  -1  -3  806.82   29.50
   4   1   3  828.02   29.20
   4   1   3  842.52   30.20
   4   1   3  904.71   89.69
   4   1   3  857.31   28.90
  -5  -1  -3  205.28   10.70
  -5  -1  -3  270.77   69.19
   5   1   3  203.48   60.49
   5   1   3  217.28    8.60
   5   1   3  176.98    8.30
   5   1   3  192.98    9.90
  -6  -1  -3   36.40    5.70
  -6  -1  -3   33.80    5.00
  -6  -1  -3   38.80   32.80
   6   1   3   41.10    4.10
   6   1   3   32.90    4.90
   6   1   3   15.50   40.20
  -7  -1  -3   40.00    6.70
  -7  -1  -3   46.80    6.50
  -7  -1  -3   17.30   33.80
   7   1   3   35.20    5.70
   7   1   3   39.70    4.70
   7   1   3   17.20   29.80
  -8  -1  -3  258.07   12.80
  -8  -1  -3  309.27   91.59
  -8  -1  -3  240.88   14.70
   8   1   3  209.68   68.89
   8   1   3  246.48   13.80
   8   1   3  266.27   11.40
  -9  -1  -3    1.30   50.19
  -9  -1  -3   38.60    8.90
  -9  -1  -3   35.70    6.70
   9   1   3   23.00    6.00
   9   1   3   38.00   47.70
   9   1   3   32.40    5.00
 -10  -1  -3  206.28   14.40
 -10  -1  -3  108.89   82.69
  10   1   3  156.08   66.79
  10   1   3  195.78   10.70
  10   1   3  194.68   12.80
 -11  -1  -3   41.40    9.50
 -11  -1  -3   25.10   83.79
  11   1   3   24.00    6.90
  11   1   3  142.89   76.99
 -12  -1  -3  432.06  166.98
 -12  -1  -3  291.47   19.20
  12   1   3  269.47   17.20
  12   1   3  390.36  172.78
 -13  -1  -3  166.38   14.30
  13   1   3  146.89   12.40
  12  -2  -3  110.69    8.90
  12  -2  -3   93.09   12.30
  11  -2  -3  154.88   12.60
  11  -2  -3  196.68   85.69
  11  -2  -3  132.49   12.30
 -11   2   3  377.36  112.99
 -11   2   3  166.88   14.90
 -11   2   3  162.08    8.70
 -10   2   3  101.99   89.39
 -10   2   3   27.40    8.70
 -10   2   3   32.10    4.10
   9  -2  -3   60.09    9.30
   9  -2  -3   15.70   43.50
   9  -2  -3   44.90    5.50
  -9   2   3   44.50    4.50
  -9   2   3   55.99   11.10
   8  -2  -3   98.99   58.69
   8  -2  -3   80.69    6.50
   8  -2  -3   73.99    8.50
  -8   2   3   80.39    5.50
  -8   2   3   80.99   11.40
   7  -2  -3  103.29   55.49
   7  -2  -3  103.19    9.30
   7  -2  -3  104.39    7.30
  -7   2   3  107.59    7.10
  -7   2   3  103.89   11.30
  -7   2   3   -1.10   50.49
   6  -2  -3   93.29    8.20
   6  -2  -3  153.48   52.99
   6  -2  -3   92.09    6.70
  -6   2   3  101.59   10.60
  -6   2   3   91.49    5.60
   5  -2  -3  107.69   38.90
   5  -2  -3  112.29    7.80
  -5   2   3  109.79    6.00
  -5   2   3  118.49    9.60
   4  -2  -3   48.70   31.20
   4  -2  -3   33.00    4.80
   4  -2  -3   32.90    3.80
  -4   2   3   35.50    3.00
  -4   2   3   54.39   11.00
   3  -2  -3   46.90   34.10
   3  -2  -3   23.90    3.30
   3  -2  -3   22.70    2.60
   3  -2  -3   27.10    3.90
  -3   2   3   27.20    2.70
  -3   2   3   32.90    5.10
   2  -2  -3  127.69    6.40
   2  -2  -3  164.08   42.50
   2  -2  -3  147.39    7.10
   2  -2  -3  150.38    7.70
  -2   2   3  148.79    7.70
  -2   2   3  141.39    6.50
  -2   2   3  145.29    6.60
   1  -2  -3 1735.13   59.19
   1  -2  -3 1808.82   58.69
   1  -2  -3 1635.74  121.49
  -1   2   3 1815.22   59.39
  -1   2   3 1678.33   60.19
  -1   2   3 1760.22   59.29
  -1   2   3 1730.03   59.79
  -1   2   3 1748.13   58.49
   0  -2  -3  380.86   13.90
   0  -2  -3  359.46   13.50
   0  -2  -3  359.16   14.40
   0   2   3  346.07   14.20
   0   2   3  361.86   13.80
   0   2   3  342.87   43.30
   0   2   3  371.86   13.60
  -1  -2  -3   68.09    5.00
  -1  -2  -3   71.99    4.20
  -1  -2  -3   77.89   29.00
  -1  -2  -3   71.29    3.30
  -1  -2  -3   70.19    4.00
   1   2   3  125.89   33.20
   1   2   3   74.09    3.20
   1   2   3   78.49    4.50
   1   2   3   66.49    3.90
   1   2   3   71.09    4.90
  -2  -2  -3 1702.03   57.79
  -2  -2  -3 1725.63  108.59
  -2  -2  -3 1669.43   58.39
   2   2   3 1652.43   58.29
   2   2   3 1732.93   57.89
   2   2   3 1708.73   57.79
   2   2   3 1793.22  110.89
  -3  -2  -3  128.89    6.20
  -3  -2  -3  135.49    7.00
  -3  -2  -3  123.89    6.50
  -3  -2  -3  196.38   50.79
   3   2   3  188.18   44.40
   3   2   3  143.29    6.30
   3   2   3  140.59    6.50
   3   2   3  127.99    6.50
  -4  -2  -3   30.10    3.90
  -4  -2  -3   62.89   28.50
  -4  -2  -3   34.10    4.10
  -4  -2  -3   47.20    3.00
   4   2   3   43.50    3.30
   4   2   3   40.40   34.90
   4   2   3   43.00    4.00
  -5  -2  -3 1195.58  116.39
  -5  -2  -3 1144.49   42.50
   5   2   3 1253.67  117.39
   5   2   3 1138.99   41.90
  -6  -2  -3  759.12  103.99
  -6  -2  -3  830.42   32.70
   6   2   3  859.71   30.20
   6   2   3  772.82  103.29
   6   2   3  872.91   32.30
  -7  -2  -3  125.79   50.29
  -7  -2  -3  157.48   10.80
   7   2   3  169.18   10.70
   7   2   3  179.18    8.90
   7   2   3  218.08   69.39
  -8  -2  -3    0.70    4.50
  -8  -2  -3   33.00   39.20
   8   2   3    1.30    4.30
   8   2   3    6.00    4.30
   8   2   3  -11.40   26.20
  -9  -2  -3   45.20    9.20
  -9  -2  -3    1.40   54.99
   9   2   3   34.50    7.40
   9   2   3   36.30    5.50
   9   2   3   39.90   41.70
 -10  -2  -3  -31.60   81.39
 -10  -2  -3   65.09    9.00
  10   2   3   76.29    7.00
  10   2   3   61.89    8.00
  10   2   3   59.59   58.89
 -11  -2  -3   18.00    6.40
 -11  -2  -3   33.10  102.19
  11   2   3   14.80    5.90
  11   2   3   31.20   60.79
  11   2   3   13.60    4.80
 -12  -2  -3   24.40  118.19
 -12  -2  -3   22.00    7.10
  12   2   3    6.60    5.20
  12   2   3    7.40    4.70
  12   2   3  -70.79   69.89
 -13  -2  -3   22.00    6.80
 -13  -2  -3  224.08  157.38
  13   2   3 -103.69   88.79
  13   2   3   10.00    5.50
  12  -3  -3  408.56   20.50
  12  -3  -3  391.16   26.10
 -12   3   3  394.66   23.90
  11  -3  -3  244.68   15.60
  11  -3  -3  163.08  134.09
  11  -3  -3  264.57   14.80
 -11   3   3  263.77   18.20
  10  -3  -3  217.38   14.20
  10  -3  -3  185.48  100.49
 -10   3   3  227.88   16.70
   9  -3  -3   32.90    5.10
   9  -3  -3  -25.80   48.20
   9  -3  -3   47.90    7.50
  -9   3   3  126.19  106.99
  -9   3   3   37.40    3.60
  -9   3   3   38.40   10.40
   8  -3  -3  -36.20   51.59
  -8   3   3  -75.09   48.50
  -8   3   3   20.80    9.00
   7  -3  -3  472.35   87.49
   7  -3  -3  368.06   17.50
   7  -3  -3  380.16   17.50
  -7   3   3  368.56   19.80
  -7   3   3  361.06   15.00
  -7   3   3  380.36  104.79
   6  -3  -3  258.07   69.19
   6  -3  -3  185.98   10.90
   6  -3  -3  191.38   10.60
  -6   3   3  192.28   13.60
  -6   3   3  194.48    8.70
  -6   3   3  139.79   57.49
   5  -3  -3  619.34   24.50
   5  -3  -3  651.63   85.09
   5  -3  -3  609.14   25.20
  -5   3   3  640.24   26.30
  -5   3   3  652.33   23.30
  -5   3   3  666.03   91.09
   4  -3  -3  212.58   58.79
   4  -3  -3  162.98    8.60
  -4   3   3  165.98    7.50
  -4   3   3  167.68   10.20
  -4   3   3  171.18   53.19
   3  -3  -3  679.73   26.10
   3  -3  -3  772.82   28.20
   3  -3  -3  752.02   78.79
  -3   3   3  758.22   26.40
  -3   3   3  671.43   75.19
  -3   3   3  759.22   28.00
   2  -3  -3 1361.36   48.00
   2  -3  -3 1431.56  101.29
   2  -3  -3 1277.97   46.30
   2  -3  -3 1345.77   46.20
  -2   3   3 1389.16   46.70
  -2   3   3 1354.96   47.40
  -2   3   3 1365.96   99.99
   1  -3  -3 1686.13   57.39
   1  -3  -3 1580.54   56.09
   1  -3  -3 1711.33   57.49
   1  -3  -3 1639.44  104.59
  -1   3   3 1624.74  104.59
  -1   3   3 1637.94   56.19
   0  -3  -3 2360.86   83.89
   0  -3  -3 2578.74   83.19
   0  -3  -3 2427.36   84.09
   0   3   3 2256.47   83.79
   0   3   3 2600.04   83.29
   0   3   3 2598.34  137.79
   0   3   3 2270.87   83.89
   0   3   3 2802.92  138.29
  -1  -3  -3    3.90    2.50
  -1  -3  -3   -1.50    9.80
  -1  -3  -3    6.80    1.90
  -1  -3  -3    1.20    2.60
   1   3   3    7.80    2.90
   1   3   3    6.70    1.90
   1   3   3    9.50   14.80
   1   3   3    3.60    2.50
  -2  -3  -3  784.02   28.10
  -2  -3  -3  773.12   27.00
  -2  -3  -3  819.22   71.69
  -2  -3  -3  747.13   27.20
   2   3   3  790.42   26.90
   2   3   3  802.92   27.40
   2   3   3  721.63   27.70
   2   3   3  752.62   69.89
  -3  -3  -3   41.70    3.90
  -3  -3  -3   69.89   31.90
  -3  -3  -3   45.30    4.10
   3   3   3   43.90    4.10
   3   3   3   72.79   35.10
   3   3   3   40.30    3.70
  -4  -3  -3  962.00   35.30
  -4  -3  -3  946.81   95.39
   4   3   3  931.01   33.70
   4   3   3 1019.10   94.69
   4   3   3  954.60   34.50
  -5  -3  -3 2307.07  180.48
  -5  -3  -3 2125.09   75.59
   5   3   3 2018.10  228.88
   5   3   3 2122.09   74.79
   5   3   3 2191.18   73.59
  -6  -3  -3 2359.76   83.69
  -6  -3  -3 2537.55  191.88
   6   3   3 2295.17   82.79
   6   3   3 2411.86  186.78
  -7  -3  -3 1540.65  153.78
  -7  -3  -3 1470.55   55.39
   7   3   3 1549.24  155.28
   7   3   3 1490.85   54.79
  -8  -3  -3   86.49   57.29
  -8  -3  -3   72.49    8.00
   8   3   3  137.39   56.19
   8   3   3   63.89    6.30
   8   3   3   64.29    8.10
  -9  -3  -3  207.78   13.80
  -9  -3  -3  145.29   75.09
   9   3   3  221.28   13.70
   9   3   3  223.58   11.30
   9   3   3  263.67   87.89
 -10  -3  -3    8.10    5.90
  10   3   3   -0.50    4.10
  10   3   3  -22.50   45.30
  10   3   3    5.40    4.60
 -11  -3  -3   86.59   10.30
 -11  -3  -3 -113.29   87.79
  11   3   3   76.89    9.60
  11   3   3   84.49    7.80
  11   3   3   52.99   62.19
 -12  -3  -3  499.25  177.38
 -12  -3  -3  380.76   22.60
  12   3   3  401.96   17.90
  12   3   3  397.96   21.70
  12   3   3  345.87  111.59
 -13  -3  -3  151.78   14.00
  13   3   3  150.28   10.90
  13   3   3  172.88   13.60
  11  -4  -3   72.29    8.30
  11  -4  -3   76.79    8.20
 -11   4   3   62.79   11.50
  10  -4  -3   99.39    9.20
  10  -4  -3   89.39    8.20
  10  -4  -3   -6.70   78.49
 -10   4   3   54.79   97.39
 -10   4   3   82.49   12.30
   9  -4  -3   17.20    5.80
   9  -4  -3   12.40    4.40
   9  -4  -3    4.80   46.70
  -9   4   3   11.60    8.50
   8  -4  -3  -30.70   37.00
   8  -4  -3    3.20    3.70
  -8   4   3   -4.10    7.00
  -8   4   3   77.69   54.19
   7  -4  -3  130.39   42.60
   7  -4  -3   53.09    6.60
   7  -4  -3   46.80    5.10
  -7   4   3   60.99   10.60
  -7   4   3   25.30   46.10
   6  -4  -3  264.77   72.89
   6  -4  -3  145.59    9.30
   6  -4  -3  142.29    9.20
  -6   4   3  161.18   13.20
  -6   4   3   92.59   44.60
  -6   4   3  142.69    7.10
   5  -4  -3   46.80    5.20
   5  -4  -3   45.80   27.50
   5  -4  -3   57.69    5.50
  -5   4   3   68.59    9.10
  -5   4   3   68.99    4.20
  -5   4   3   44.10   31.70
   4  -4  -3  461.75   19.40
   4  -4  -3  451.15   65.29
  -4   4   3  376.26   67.29
  -4   4   3  450.95   19.80
  -4   4   3  460.75   17.10
   3  -4  -3  332.17   12.90
   3  -4  -3  329.67   12.80
   3  -4  -3  360.26   54.19
  -3   4   3  310.17   52.09
  -3   4   3  340.67   12.90
  -3   4   3  307.67   12.90
   2  -4  -3  470.45   57.19
   2  -4  -3  488.05   19.40
   2  -4  -3  487.25   17.10
   2  -4  -3  462.05   17.60
  -2   4   3  454.05   17.10
  -2   4   3  482.45   17.70
  -2   4   3  493.65   19.00
  -2   4   3  455.85   55.19
   1  -4  -3  813.82   70.89
   1  -4  -3  781.22   29.10
   1  -4  -3  734.33   27.30
   1  -4  -3  782.92   28.80
  -1   4   3  774.12   27.50
  -1   4   3  785.32   68.79
   0  -4  -3  151.08    7.60
   0  -4  -3  133.79    6.80
   0  -4  -3  151.88    7.70
   0   4   3  129.49    7.40
   0   4   3  140.99    7.10
   0   4   3  174.58   32.60
   0   4   3  208.88   46.40
  -1  -4  -3  700.53   25.90
  -1  -4  -3  699.93   25.40
  -1  -4  -3  688.23   61.79
   1   4   3  704.23   63.69
   1   4   3  668.43   25.30
   1   4   3  705.13   25.00
  -2  -4  -3  205.88   10.80
  -2  -4  -3  212.38   38.40
  -2  -4  -3  201.58    8.90
  -2  -4  -3  210.78    9.80
   2   4   3  218.88    9.40
   2   4   3  209.38   38.80
   2   4   3  216.88    9.30
   2   4   3  212.18    8.60
  -3  -4  -3   15.30   17.30
  -3  -4  -3   21.70    3.30
  -3  -4  -3   19.60    3.20
   3   4   3   37.70   25.10
   3   4   3   24.10    3.70
   3   4   3   23.90    3.30
  -4  -4  -3   30.30   26.80
   4   4   3   48.10    4.60
   4   4   3   43.60    4.60
   4   4   3   53.19   33.10
  -5  -4  -3  553.84   82.09
  -5  -4  -3  474.35   20.50
   5   4   3  464.25   19.50
   5   4   3  540.85   79.09
  -6  -4  -3  444.96   87.89
  -6  -4  -3  288.97   14.60
   6   4   3  285.17   12.90
   6   4   3  284.07   14.20
  -7  -4  -3    2.50   40.70
  -7  -4  -3   10.60    4.80
   7   4   3    9.10    4.30
   7   4   3    9.40    5.20
   7   4   3  -24.00   28.10
  -8  -4  -3  159.48   11.60
  -8  -4  -3  220.48   79.09
   8   4   3  170.88   11.60
   8   4   3  115.89   57.79
  -9  -4  -3  349.27   99.99
  -9  -4  -3  245.78   15.40
   9   4   3  267.67   15.30
   9   4   3  328.07   97.69
 -10  -4  -3   10.50    5.70
 -10  -4  -3   81.49   85.79
  10   4   3  -59.39   43.00
  10   4   3   10.80    4.40
  10   4   3    6.20    4.90
 -11  -4  -3   94.29   10.20
 -11  -4  -3  271.07  105.79
  11   4   3    6.50   59.79
  11   4   3   75.79    9.60
  11   4   3   78.99    8.60
 -12  -4  -3  279.77   19.00
 -12  -4  -3  100.69  160.78
  12   4   3  294.37   18.10
  12   4   3  139.39   92.89
  12   4   3  303.97   15.50
 -13  -4  -3  126.89   13.10
  13   4   3  130.99   12.10
  13   4   3  122.89   10.00
  11  -5  -3   59.59    7.50
  11  -5  -3   78.49    8.50
  10  -5  -3   42.00    6.30
  10  -5  -3   38.60    7.50
 -10   5   3   53.49   11.30
   9  -5  -3  184.58   11.90
   9  -5  -3  134.19   77.09
   9  -5  -3  194.58   12.40
  -9   5   3  166.18   15.30
  -9   5   3  325.07   92.89
   8  -5  -3  742.23   31.10
   8  -5  -3  773.72  119.19
   8  -5  -3  783.92   32.80
  -8   5   3  920.91  113.29
  -8   5   3  786.02   34.40
   7  -5  -3  284.27   80.99
   7  -5  -3  230.68   13.30
   7  -5  -3  218.28   12.00
  -7   5   3  200.48   67.69
  -7   5   3  244.98   16.40
   6  -5  -3   30.00    4.50
   6  -5  -3   37.90    5.90
   6  -5  -3   46.60   29.60
  -6   5   3   32.60    3.00
  -6   5   3  -26.80   33.00
  -6   5   3   45.10   10.00
   5  -5  -3   40.50   32.00
  -5   5   3   82.59   42.50
  -5   5   3   67.79    9.80
  -5   5   3   67.69    4.40
   4  -5  -3   27.10    4.00
   4  -5  -3   15.00   19.30
   4  -5  -3   23.40    3.10
  -4   5   3   29.20    6.90
  -4   5   3   22.70    3.00
  -4   5   3    6.50   23.10
   3  -5  -3  829.82   29.40
   3  -5  -3  875.11   85.39
   3  -5  -3  843.32   31.90
  -3   5   3  869.51   85.49
  -3   5   3  838.02   29.50
  -3   5   3  843.82   31.60
  -3   5   3  752.72   29.30
   2  -5  -3  388.96   51.09
   2  -5  -3  349.96   12.50
   2  -5  -3  353.06   16.40
  -2   5   3  282.37   12.70
  -2   5   3  348.37   13.40
  -2   5   3  378.36   50.59
  -2   5   3  336.27   15.40
   1  -5  -3 1227.28   42.90
   1  -5  -3 1219.28   43.40
   1  -5  -3 1071.19   86.19
  -1   5   3 1153.68   41.10
  -1   5   3 1185.38   86.79
   0  -5  -3  789.52   30.40
   0  -5  -3  785.62   29.70
   0   5   3  826.62   28.80
   0   5   3  788.92   69.09
   0   5   3  830.42   69.09
  -1  -5  -3 1056.09   37.60
  -1  -5  -3 1048.60   78.29
  -1  -5  -3 1041.00   37.80
   1   5   3 1038.10   36.50
   1   5   3  960.50   36.60
   1   5   3 1084.29   80.89
  -2  -5  -3  275.07   11.00
  -2  -5  -3  288.77   11.70
  -2  -5  -3  311.97   44.80
  -2  -5  -3  292.87   12.90
   2   5   3  245.08   40.90
   2   5   3  302.27   11.90
   2   5   3  283.97   11.20
   2   5   3  282.37   12.10
  -3  -5  -3  120.59    7.20
  -3  -5  -3  138.79   43.20
   3   5   3  109.89    6.70
   3   5   3  103.79    6.30
   3   5   3  113.79   42.30
  -4  -5  -3  319.97   14.60
  -4  -5  -3  272.27   55.29
   4   5   3  307.27   13.40
   4   5   3  280.57   56.39
   4   5   3  319.17   13.50
  -5  -5  -3    9.80    3.60
  -5  -5  -3  -24.90   19.90
   5   5   3   11.70   24.40
   5   5   3    3.90    3.60
   5   5   3    5.40    3.70
  -6  -5  -3  228.48   12.40
  -6  -5  -3  302.27   81.29
   6   5   3  211.48   11.10
   6   5   3  208.58   11.90
   6   5   3  166.08   59.89
  -7  -5  -3   57.59    6.90
  -7  -5  -3   78.89   58.69
   7   5   3   53.49    6.80
   7   5   3   53.69    7.70
  -8  -5  -3 1630.94  173.88
  -8  -5  -3 1377.26   52.69
   8   5   3 1328.17   51.49
   8   5   3 1361.96  155.28
   8   5   3 1328.87   49.30
  -9  -5  -3  390.06   20.70
  -9  -5  -3  491.05  136.39
   9   5   3  402.96   20.00
   9   5   3  399.96   17.90
   9   5   3  294.57   86.99
 -10  -5  -3  303.77   99.19
 -10  -5  -3  235.18   15.70
  10   5   3  255.47   15.70
  10   5   3  198.98   84.89
 -11  -5  -3   87.19   10.20
  11   5   3  -40.70   57.99
  11   5   3  114.09   10.80
 -12  -5  -3  314.37  142.29
  11  -6  -3  104.59    8.40
  11  -6  -3   97.69    9.40
 -11   6   3   86.69   14.30
  10  -6  -3  111.39    8.80
  10  -6  -3  124.89   10.00
 -10   6   3  103.29   13.70
   9  -6  -3  338.27  117.69
   9  -6  -3  399.96   20.50
   9  -6  -3  386.96   19.00
  -9   6   3  426.86   23.80
   8  -6  -3  253.27   14.50
   8  -6  -3  196.88   66.39
   8  -6  -3  245.38   13.20
  -8   6   3  428.16  105.29
  -8   6   3  237.78   17.50
   7  -6  -3  402.96   19.60
   7  -6  -3  385.96   17.60
  -7   6   3  518.15  118.19
  -7   6   3  388.36   22.00
   6  -6  -3   -5.90   27.10
   6  -6  -3    2.00    2.10
  -6   6   3   -4.10   32.60
  -6   6   3    0.50    7.50
   5  -6  -3   37.70    5.30
   5  -6  -3   -0.40   19.90
  -5   6   3   65.79   10.80
  -5   6   3   66.19   42.70
  -5   6   3   40.20    3.70
   4  -6  -3   16.50   26.20
   4  -6  -3   35.80    4.80
   4  -6  -3   32.00    3.60
  -4   6   3   47.70    8.60
  -4   6   3   36.60    4.00
  -4   6   3   54.69   31.10
   3  -6  -3  636.94   25.00
   3  -6  -3  627.44   79.19
   3  -6  -3  637.74   22.10
  -3   6   3  563.74   24.40
  -3   6   3  605.44   22.30
  -3   6   3  750.92  115.59
  -3   6   3  543.25   22.10
   2  -6  -3 2139.59   75.39
   2  -6  -3 2165.28  135.29
   2  -6  -3 2206.28   72.29
  -2   6   3 2247.78   74.89
  -2   6   3 2062.19   72.19
  -2   6   3 2073.39   72.99
  -2   6   3 2086.09  133.19
   1  -6  -3  469.25   21.40
   1  -6  -3  468.75   19.10
  -1   6   3  412.76   17.20
  -1   6   3  450.05   51.99
   0  -6  -3 1717.03   61.39
   0  -6  -3 1729.83   62.69
   0   6   3 1731.53   60.29
   0   6   3 1795.02  112.69
   0   6   3 1829.32  110.39
  -1  -6  -3  497.55   19.90
  -1  -6  -3  510.75   20.90
  -1  -6  -3  498.15   53.39
   1   6   3  482.45   17.70
   1   6   3  494.45   19.20
   1   6   3  513.35   54.79
  -2  -6  -3  299.07   11.90
  -2  -6  -3  299.07   12.60
  -2  -6  -3  345.37   16.60
  -2  -6  -3  354.46   48.60
   2   6   3  335.57   49.00
   2   6   3  302.87   12.20
   2   6   3  310.27   12.90
   2   6   3  296.37   14.20
  -3  -6  -3   72.89   28.00
   3   6   3   65.79    5.10
   3   6   3  181.28   52.29
   3   6   3   70.69    5.80
  -4  -6  -3  174.78   50.89
  -4  -6  -3  166.08    9.50
   4   6   3  141.19    8.50
   4   6   3  203.58   55.79
   4   6   3  137.89    8.50
  -5  -6  -3  322.07   15.50
  -5  -6  -3  332.77   81.39
   5   6   3  304.27   14.10
   5   6   3  286.57   14.20
   5   6   3  320.27   70.79
  -6  -6  -3   49.90   40.20
  -6  -6  -3   66.79    7.00
   6   6   3   58.29    7.30
   6   6   3   60.59    7.00
  -7  -6  -3   37.80   49.60
  -7  -6  -3   92.59    8.30
   7   6   3   79.19    8.70
   7   6   3   93.99    8.20
   7   6   3   15.50   43.70
  -8  -6  -3  161.08   89.29
   8   6   3  140.29   11.20
   8   6   3  161.68   10.40
  -9  -6  -3  310.77  100.29
  -9  -6  -3  211.98   14.00
   9   6   3  201.78   13.70
   9   6   3  217.58   12.40
   9   6   3  166.98   84.89
 -10  -6  -3  309.67   18.40
  10   6   3  282.67   16.10
  10   6   3  323.57   97.09
  10   6   3  293.37   17.30
 -11  -6  -3  -23.00  117.39
 -11  -6  -3   61.09    9.30
  11   6   3   72.39    8.70
  11   6   3   82.19    9.70
  11   6   3   18.90   65.69
 -12  -6  -3   91.29   11.70
  12   6   3  100.09   16.00
  11  -7  -3    6.60    4.30
 -11   7   3   12.20    9.50
  10  -7  -3   19.50    4.70
 -10   7   3   14.90   10.00
  -9   7   3   14.80    9.50
   8  -7  -3   35.40    5.00
   8  -7  -3   48.70    8.80
   8  -7  -3   25.20   38.40
  -8   7   3   21.80   10.00
  -8   7   3   51.49   66.29
   7  -7  -3  -44.40   25.40
   7  -7  -3    5.90    3.30
  -7   7   3    1.10    7.80
  -7   7   3   49.99   49.20
   6  -7  -3   -1.00   30.30
   6  -7  -3   16.00    5.20
  -6   7   3   11.40   41.50
  -6   7   3   22.50    9.50
   5  -7  -3  197.78   11.70
   5  -7  -3  181.88    9.20
   5  -7  -3  145.39   53.69
  -5   7   3  183.78    8.60
  -5   7   3  176.68   13.70
  -5   7   3  168.18   54.79
   4  -7  -3  339.47   59.89
   4  -7  -3  312.47   15.80
   4  -7  -3  314.37   13.10
  -4   7   3  321.37   74.69
  -4   7   3  310.57   13.10
  -4   7   3  312.77   16.80
   3  -7  -3  147.79   45.60
   3  -7  -3  124.09    6.10
   3  -7  -3  119.29    8.50
  -3   7   3  122.19    7.40
  -3   7   3  138.39   10.00
  -3   7   3  163.88   46.30
   2  -7  -3   56.29   23.70
   2  -7  -3   26.90    4.10
  -2   7   3   25.20   16.20
   1  -7  -3   76.89    6.50
   1  -7  -3   77.69    6.00
  -1   7   3   51.09   24.40
  -1   7   3   92.69   30.10
  -1   7   3   78.09    5.90
   0   7   3   32.70   18.50
   0   7   3   56.29   21.90
  -1  -7  -3  320.47   14.30
  -1  -7  -3  292.57   14.30
   1   7   3  294.07   11.40
   1   7   3  287.77   13.00
   1   7   3  280.47   11.10
   1   7   3  273.37   42.50
  -2  -7  -3  108.09   35.90
  -2  -7  -3   89.79    5.50
  -2  -7  -3   92.89    6.80
   2   7   3   85.19    6.70
   2   7   3   83.49    4.50
   2   7   3   88.29    5.50
  -3  -7  -3  633.64   25.50
  -3  -7  -3  551.34   68.59
   3   7   3  627.54   23.30
   3   7   3  560.74   71.99
   3   7   3  629.04   24.10
  -4  -7  -3   16.90   30.10
  -4  -7  -3   27.40    4.50
   4   7   3   26.40    5.40
   4   7   3   30.50    8.50
   4   7   3   15.90   27.30
  -5  -7  -3   48.30   32.70
   5   7   3   41.50    6.40
   5   7   3   20.50   30.00
   5   7   3   23.30    5.40
  -6  -7  -3  263.57   14.90
  -6  -7  -3  305.07   80.29
   6   7   3  282.37   14.70
   6   7   3  214.88   68.59
   6   7   3  290.67   14.20
  -7  -7  -3   36.90    6.30
  -7  -7  -3  -12.50   49.00
   7   7   3   43.90    7.40
   7   7   3   54.09    8.40
   7   7   3   38.70   44.90
  -8  -7  -3   -2.80   53.39
  -8  -7  -3   15.50    5.80
   8   7   3    1.60   44.10
   8   7   3   11.90    5.90
   8   7   3   10.80    5.20
  -9  -7  -3  110.29  108.69
  -9  -7  -3   45.40    9.50
   9   7   3   36.60    7.10
   9   7   3   87.19   67.89
   9   7   3   47.90    8.90
 -10  -7  -3   80.79   92.19
 -10  -7  -3   30.20    7.90
  10   7   3   33.00    7.50
  10   7   3   44.10    8.60
  10   7   3  112.49   68.49
 -11  -7  -3  161.88  121.99
  11   7   3   61.89  103.89
 -12  -7  -3   35.70    8.20
  12   7   3   48.80   10.30
  12   7   3   28.50    7.70
  10  -8  -3  129.09   11.30
  10  -8  -3  155.28   10.20
 -10   8   3  134.49   23.00
   9  -8  -3  135.29   11.30
   9  -8  -3  176.18   10.50
  -9   8   3  161.88   15.80
   8  -8  -3  157.78   11.80
  -8   8   3  160.08   15.50
   7  -8  -3    6.50   31.40
   7  -8  -3   21.90    5.80
  -7   8   3   35.10    9.70
   6  -8  -3   -0.60   54.69
  -6   8   3    0.40   48.90
  -6   8   3   68.99   11.60
   5  -8  -3  239.68   13.80
   5  -8  -3  222.38   10.60
   5  -8  -3  158.28   50.19
  -5   8   3  247.18   61.39
  -5   8   3  209.88    9.90
  -5   8   3  230.28   15.40
   4  -8  -3  106.99   42.40
   4  -8  -3  140.59    7.10
   4  -8  -3  143.09    9.80
  -4   8   3  134.69   11.70
  -4   8   3   84.19   44.10
  -4   8   3  131.79    7.90
   3  -8  -3  911.41   87.29
   3  -8  -3  871.51   30.60
   3  -8  -3  836.82   34.00
  -3   8   3  826.02   87.49
  -3   8   3  834.12   31.10
  -3   8   3  854.71   34.10
   2  -8  -3  467.05   60.79
   2  -8  -3  375.06   19.20
   2  -8  -3  353.56   18.30
   2  -8  -3  424.66   15.50
  -2   8   3  400.96   15.50
  -2   8   3  481.75   19.20
  -2   8   3  490.15   58.09
   1  -8  -3   31.10    4.70
   1  -8  -3   31.50    4.30
  -1   8   3   41.30    5.60
  -1   8   3   19.20   16.00
  -1   8   3   60.49   28.40
   0  -8  -3   23.10    5.10
   0  -8  -3   19.40    3.90
   0   8   3   24.20    4.80
   0   8   3   20.60   16.70
   0   8   3   28.40   20.00
   0   8   3   22.00    1.90
  -1  -8  -3  419.86   18.40
  -1  -8  -3  364.96   17.30
   1   8   3  353.96   15.60
   1   8   3  328.27   13.40
   1   8   3  287.27   45.40
   1   8   3  344.87   13.70
  -2  -8  -3 1558.44  107.59
  -2  -8  -3 1530.75   53.29
  -2  -8  -3 1477.65   55.59
   2   8   3 1515.75  110.99
   2   8   3 1511.65   53.69
   2   8   3 1482.95   52.29
  -3  -8  -3 1416.06   53.89
  -3  -8  -3 1481.25  114.19
   3   8   3 1477.15   51.19
   3   8   3 1436.46  112.79
   3   8   3 1460.45   52.09
  -4  -8  -3 1249.97   47.40
  -4  -8  -3 1317.07  116.59
   4   8   3 1210.68   45.50
   4   8   3 1256.47  119.09
   4   8   3 1249.97   45.00
  -5  -8  -3   70.69   41.00
   5   8   3   86.59    8.10
   5   8   3   59.19    7.40
   5   8   3   77.99   38.20
  -6  -8  -3  -18.60   34.40
  -6  -8  -3    2.30    3.40
   6   8   3    1.80    4.80
   6   8   3  -37.40   27.90
   6   8   3    0.70    4.80
  -7  -8  -3  -30.00   47.00
   7   8   3  -22.50   28.40
   7   8   3    9.70    5.50
   7   8   3    5.80    5.40
  -8  -8  -3  401.76  101.49
  -8  -8  -3  383.76   20.20
   8   8   3  386.16   19.50
   8   8   3  390.26   18.40
   8   8   3  192.08   76.69
  -9  -8  -3  804.52   35.70
  -9  -8  -3  839.92  146.29
   9   8   3  667.13  132.69
   9   8   3  820.52   34.50
   9   8   3  828.12   33.10
 -10  -8  -3  121.09   11.40
 -10  -8  -3  165.78  113.49
  10   8   3  143.59   12.10
  10   8   3  131.49   11.20
  10   8   3  103.89   86.29
 -11  -8  -3  229.78   16.40
  11   8   3  239.28   14.90
  11   8   3  239.98   16.20
 -12  -8  -3  108.89   11.90
  12   8   3  117.69   12.00
  12   8   3  108.69   11.40
  10  -9  -3   43.80    6.30
 -10   9   3   28.60   11.80
   9  -9  -3  130.99   11.10
  -9   9   3  100.69   14.70
   8  -9  -3  115.89   10.10
  -8   9   3  115.29   14.10
   7  -9  -3  246.68   12.50
   7  -9  -3  245.78   15.50
  -7   9   3  259.67   17.90
   6  -9  -3  190.28   12.50
   6  -9  -3  188.48    9.90
   6  -9  -3   79.19   45.10
  -6   9   3  231.48   66.79
  -6   9   3  186.08   15.00
   5  -9  -3  234.88   16.60
   5  -9  -3  235.68   10.90
  -5   9   3  230.78   10.50
  -5   9   3  206.08   70.79
  -5   9   3  208.18   17.70
   4  -9  -3  300.77   57.89
   4  -9  -3  290.87   15.90
  -4   9   3  279.27   16.90
  -4   9   3  238.68   62.49
   3  -9  -3   47.50    3.60
   3  -9  -3   52.19    6.10
   3  -9  -3   30.60   27.10
  -3   9   3   51.09    8.70
  -3   9   3   87.29   35.20
  -3   9   3   45.00    6.20
   2  -9  -3  155.78   10.10
   2  -9  -3  157.38   11.10
   2  -9  -3  165.38    7.30
  -2   9   3  175.48   46.60
  -2   9   3  160.08    9.40
   1  -9  -3  158.48    9.50
   1  -9  -3  151.78   10.30
   1  -9  -3  144.79    6.50
  -1   9   3  153.68   37.60
  -1   9   3  160.48   42.40
  -1   9   3  124.69    6.30
  -1   9   3  138.19    9.10
   0  -9  -3   31.80    4.20
   0  -9  -3   29.70    5.00
   0   9   3   40.10   20.60
   0   9   3   29.70    3.60
   0   9   3   27.80    2.50
   0   9   3   39.00   21.40
   0   9   3   40.40    6.30
  -1  -9  -3  552.54   22.70
  -1  -9  -3  537.35   24.00
   1   9   3  528.35   20.10
   1   9   3  542.55   22.10
   1   9   3  516.15   57.99
   1   9   3  519.55   59.29
  -2  -9  -3  249.18   44.60
  -2  -9  -3  235.08   13.60
  -2  -9  -3  242.68   11.20
   2   9   3  218.98   44.50
   2   9   3  223.18   10.80
   2   9   3  232.58   12.50
  -3  -9  -3  298.97   53.89
  -3  -9  -3  297.97   16.30
   3   9   3  346.87   15.70
   3   9   3  317.07   67.49
  -4  -9  -3  177.48   50.59
  -4  -9  -3  165.48   11.00
   4   9   3  181.98   54.69
   4   9   3  158.38   10.10
   4   9   3  167.48   10.80
  -5  -9  -3  102.79    8.90
  -5  -9  -3  109.59   51.99
   5   9   3  105.49   50.09
  -6  -9  -3  -42.00   35.70
   6   9   3   11.10   35.80
  -7  -9  -3    1.50    4.20
   7   9   3    1.00    5.00
   7   9   3    3.50    4.90
   7   9   3  -32.30   36.40
  -8  -9  -3  183.58   13.50
  -8  -9  -3  102.39   80.39
   8   9   3  187.18   70.09
   8   9   3  203.58   13.00
   8   9   3  199.78   13.20
  -9  -9  -3  185.78   13.90
  -9  -9  -3  190.98  103.99
   9   9   3  190.48   12.80
   9   9   3   88.39   60.39
   9   9   3  176.38   13.50
 -10  -9  -3  184.28   14.30
  10   9   3  202.88   13.80
  10   9   3  195.18   14.40
 -11  -9  -3   12.40    7.10
  11   9   3    6.70    6.20
  11   9   3   16.60    5.90
   9 -10  -3   17.40    5.40
  -9  10   3   37.90   16.00
   8 -10  -3    9.90    4.70
  -8  10   3   14.90   10.00
   7 -10  -3   45.30    5.00
  -7  10   3   56.29   12.30
   6 -10  -3  135.99   11.00
   6 -10  -3  143.99    8.30
  -6  10   3  133.39   14.00
   5 -10  -3   81.59   41.80
   5 -10  -3   90.59    8.50
   5 -10  -3   89.99    6.10
  -5  10   3  161.18   53.49
  -5  10   3  103.89    6.70
  -5  10   3  120.49   12.30
   4 -10  -3  118.19    6.50
   4 -10  -3   76.69   44.10
  -4  10   3  103.39   14.30
  -4  10   3  110.29   49.50
  -4  10   3   94.99    7.30
   3 -10  -3  107.09    8.80
   3 -10  -3  111.09    6.00
  -3  10   3  110.69   42.30
  -3  10   3   98.99    8.20
  -3  10   3  115.79   11.10
   2 -10  -3  224.18   12.80
   2 -10  -3  215.68    9.30
   2 -10  -3  209.28   13.60
  -2  10   3  202.08   11.50
  -2  10   3  263.37   60.99
  -2  10   3  220.58   50.29
   1 -10  -3  415.66   21.10
   1 -10  -3  455.25   16.50
   1 -10  -3  414.76   19.90
  -1  10   3  440.96   55.39
  -1  10   3  464.85   53.19
  -1  10   3  427.16   18.70
   0 -10  -3  166.78   11.80
   0 -10  -3  176.18   10.80
   0  10   3  168.88   32.70
   0  10   3  251.97   41.10
   0  10   3  199.28   11.50
   0  10   3  202.98    8.90
  -1 -10  -3   54.49    6.60
  -1 -10  -3   60.39    8.40
   1  10   3   70.69   26.30
   1  10   3   48.40   25.40
   1  10   3   57.29    5.30
   1  10   3   60.19    7.70
  -2 -10  -3   81.99    7.60
  -2 -10  -3   72.49    5.60
   2  10   3   89.89   34.00
   2  10   3   69.69    6.30
   2  10   3   61.69    8.20
  -3 -10  -3  442.46   60.79
  -3 -10  -3  444.46   21.70
   3  10   3  407.86   62.89
   3  10   3  447.76   18.80
   3  10   3  455.55   20.20
  -4 -10  -3   38.90   35.60
  -4 -10  -3   34.00    7.10
   4  10   3   27.70    6.70
   4  10   3  -18.80   32.30
   4  10   3   33.40    6.50
  -5 -10  -3  141.79   10.90
  -5 -10  -3  123.59   50.29
   5  10   3  164.18   54.59
   5  10   3  150.48   10.30
  -6 -10  -3  144.59   11.10
  -6 -10  -3  125.49   56.39
   6  10   3  157.98   49.70
   6  10   3  147.39   10.60
   6  10   3  141.89   10.80
  -7 -10  -3  137.59   11.20
  -7 -10  -3  135.49  123.59
   7  10   3  129.59   10.90
   7  10   3  115.29   10.70
  -8 -10  -3  231.08   91.29
  -8 -10  -3  308.37   18.60
   8  10   3  543.25   98.09
   8  10   3  314.77   17.90
   8  10   3  334.37   17.60
  -9 -10  -3    4.20   84.59
  -9 -10  -3   18.90    6.40
   9  10   3    2.20    5.90
   9  10   3    5.10    5.60
 -10 -10  -3   45.50    7.80
  10  10   3   43.10    9.00
  10  10   3   44.30    8.90
 -11 -10  -3    3.60    4.60
  11  10   3    7.80    7.00
  11  10   3    6.50    6.30
   9 -11  -3   53.59    7.90
  -9  11   3   66.19   14.10
   8 -11  -3   16.60    4.10
   8 -11  -3   11.10    5.00
  -8  11   3    8.50   10.00
   7 -11  -3   28.50    4.10
  -7  11   3   42.80   12.20
   6 -11  -3  189.38   10.10
   6 -11  -3  200.28   13.60
  -6  11   3  160.78   15.50
   5 -11  -3 1286.37   50.49
   5 -11  -3 1289.07   45.20
  -5  11   3 1232.68   44.50
  -5  11   3 1174.48   49.90
   4 -11  -3  476.05   76.89
   4 -11  -3  577.04   22.10
   4 -11  -3  568.94   26.50
  -4  11   3  615.94   73.89
  -4  11   3  558.64   22.50
  -4  11   3  567.94   26.80
   3 -11  -3  527.05   23.00
   3 -11  -3  478.45   26.20
  -3  11   3  462.75   19.80
  -3  11   3  486.65   71.09
  -3  11   3  411.36   62.09
  -3  11   3  462.55   23.10
   2 -11  -3    7.50    3.90
  -2  11   3   10.60    5.00
  -2  11   3   15.50    7.40
  -2  11   3  -12.20   24.60
  -2  11   3   -8.20   23.10
   1 -11  -3   29.70    5.30
   1 -11  -3   31.70    3.10
   1 -11  -3   34.80    4.90
  -1  11   3   36.60    6.70
  -1  11   3   45.70   29.40
  -1  11   3   30.80   22.20
   0 -11  -3  513.65   22.30
   0 -11  -3  488.15   24.10
   0  11   3  511.05   21.80
   0  11   3  472.55   49.20
   0  11   3  506.75   19.50
  -1 -11  -3  307.77   17.20
  -1 -11  -3  327.87   19.60
   1  11   3  281.47   41.10
   1  11   3  315.97   15.90
   1  11   3  329.07   50.99
   1  11   3  308.27   13.60
  -2 -11  -3  368.76   16.30
  -2 -11  -3  365.86   19.20
   2  11   3  294.67   51.59
   2  11   3  347.77   15.50
   2  11   3  363.16   17.60
  -3 -11  -3   15.80   25.50
  -3 -11  -3   15.60    5.50
   3  11   3   27.10    6.60
   3  11   3   36.50   32.60
   3  11   3   17.30    5.00
  -4 -11  -3   70.49   42.80
   4  11   3   86.79   40.00
   4  11   3   63.89    8.20
   4  11   3   66.79    7.50
  -5 -11  -3  382.36   20.10
  -5 -11  -3  333.17   76.19
   5  11   3  382.56   71.79
   5  11   3  359.96   17.50
   5  11   3  375.66   18.60
  -6 -11  -3  487.75   24.10
  -6 -11  -3  487.25  105.59
   6  11   3  448.86   97.79
   6  11   3  470.65   21.80
   6  11   3  468.25   22.20
  -7 -11  -3  266.67   84.29
  -7 -11  -3  307.17   18.00
   7  11   3  285.17   16.40
   7  11   3  304.27   76.49
   7  11   3  290.37   16.60
  -8 -11  -3 -111.09   80.69
   8  11   3   -9.70   50.29
  -9 -11  -3   96.79   10.30
   9  11   3  105.49   11.10
   9  11   3   96.59   10.60
 -10 -11  -3   18.10    6.50
  10  11   3   25.90    8.20
  10  11   3   17.50    7.60
   8 -12  -3   12.90    5.20
  -8  12   3   -0.40    8.80
   7 -12  -3   59.39    5.30
   7 -12  -3   45.10    9.30
  -7  12   3   50.19   12.40
   6 -12  -3    3.40    3.90
   6 -12  -3    4.00    2.10
  -6  12   3    4.40    9.00
   5 -12  -3   34.20    7.70
  -5  12   3   32.40   10.40
   4 -12  -3   59.69    7.80
   4 -12  -3   66.29    5.00
  -4  12   3   63.49    7.00
  -4  12   3   66.39   11.20
   3 -12  -3   41.70    4.00
   3 -12  -3   36.60    6.00
  -3  12   3   38.10   31.80
  -3  12   3   22.80   25.50
  -3  12   3   68.09   10.30
  -3  12   3   46.50    6.70
   2 -12  -3    8.20    4.10
  -2  12   3   10.20    6.90
  -2  12   3   10.90   25.00
  -2  12   3   14.10    5.00
  -2  12   3   -7.90   23.30
   1 -12  -3   46.00    6.70
   1 -12  -3   59.39    6.50
  -1  12   3   54.19   25.10
  -1  12   3   53.99    7.80
  -1  12   3   28.20   35.80
   0 -12  -3   69.69    6.60
   0 -12  -3   54.19    8.10
   0  12   3   61.49   26.20
   0  12   3   68.69    8.30
   0  12   3   57.69   23.00
  -1 -12  -3   23.50    7.80
   1  12   3   26.30    6.50
   1  12   3   24.60   20.80
   1  12   3   22.10    4.70
  -2 -12  -3   91.79    9.30
  -2 -12  -3   98.59    7.20
   2  12   3   63.99   32.60
   2  12   3   95.39   14.40
   2  12   3   88.19    7.30
   2  12   3   91.69   33.60
  -3 -12  -3    6.40    3.50
   3  12   3    2.70    4.00
   3  12   3    5.90    5.40
   3  12   3  -38.90   21.30
  -4 -12  -3    8.60    4.60
  -4 -12  -3  -22.50   26.20
   4  12   3   22.30   30.10
   4  12   3    8.30    5.50
   4  12   3    2.70    4.20
  -5 -12  -3   32.60   34.50
  -5 -12  -3   54.39    7.50
   5  12   3   54.69    7.90
   5  12   3   65.19   45.60
   5  12   3   52.99    8.90
  -6 -12  -3   49.10    7.30
  -6 -12  -3   78.19   44.10
   6  12   3   45.30    8.40
   6  12   3   40.20    7.70
   6  12   3    0.40   37.90
  -7 -12  -3   81.89    9.40
  -7 -12  -3  152.18   52.19
   7  12   3   98.29   10.20
   7  12   3   70.49   10.00
   7  12   3  175.58   51.29
  -8 -12  -3    5.50    3.80
   8  12   3   -3.70   53.59
   8  12   3   -0.10    6.10
   8  12   3    3.90    6.60
  -9 -12  -3   58.79    8.50
   9  12   3   50.39   10.50
   9  12   3   63.99   11.00
   7 -13  -3   68.59    9.00
  -7  13   3   88.29   14.50
   6 -13  -3  170.68   13.80
   6 -13  -3  205.78   10.40
  -6  13   3  157.78   16.30
   5 -13  -3   95.59    6.40
   5 -13  -3  103.49   10.10
  -5  13   3  116.69   14.00
   4 -13  -3   99.39    6.50
   4 -13  -3  102.39    9.80
  -4  13   3   95.79    7.90
  -4  13   3   52.09   41.70
  -4  13   3   90.29   12.20
   3 -13  -3   57.39    4.80
   3 -13  -3   52.59    7.20
  -3  13   3   52.39    7.30
  -3  13   3   63.49   10.70
  -3  13   3    7.30   34.30
   2 -13  -3   31.50    3.50
   2 -13  -3   33.10    5.50
  -2  13   3   50.79   24.80
  -2  13   3   17.30   20.80
  -2  13   3   34.50    6.90
  -2  13   3   38.70    9.20
   1 -13  -3  398.56   19.50
   1 -13  -3  373.86   21.00
  -1  13   3  335.47   33.50
  -1  13   3  371.66   15.70
  -1  13   3  365.56   18.00
   0 -13  -3  131.49    9.70
   0 -13  -3  119.09   10.70
   0  13   3  129.39    7.90
  -1 -13  -3  332.17   19.50
   1  13   3  339.57   15.20
   1  13   3  351.76   17.60
  -2 -13  -3   49.20    7.40
  -2 -13  -3   47.50    5.30
   2  13   3   57.09   23.30
   2  13   3   59.89   18.60
   2  13   3   52.99    8.20
   2  13   3   49.20    6.30
  -3 -13  -3   77.59    8.60
   3  13   3   89.49    9.60
   3  13   3  104.49   34.60
   3  13   3   77.69    7.80
   3  13   3   71.69   38.20
  -4 -13  -3   17.60   32.80
  -4 -13  -3   48.80    7.70
   4  13   3   47.10    7.10
   4  13   3   17.50   34.30
   4  13   3   53.29    9.00
  -5 -13  -3   93.29   51.29
  -5 -13  -3   64.79    8.60
   5  13   3  107.89   47.10
   5  13   3   69.89    8.70
   5  13   3   71.09    9.70
  -6 -13  -3  176.58   72.19
  -6 -13  -3  102.69   10.50
   6  13   3  101.69   11.00
   6  13   3  122.69   10.60
   6  13   3  143.39   60.09
  -7 -13  -3   39.60    8.30
  -7 -13  -3   73.49   62.49
   7  13   3   35.40    8.70
   7  13   3   72.09   52.09
   7  13   3   35.70    8.10
  -8 -13  -3  139.29   12.30
   8  13   3  148.79   12.70
  -9 -13  -3  118.99   11.80
   9  13   3  104.79   12.30
   9  13   3  127.69   12.30
   6 -14  -3   41.30    9.30
   6 -14  -3   55.69    5.20
  -6  14   3   46.80   12.60
   5 -14  -3   68.59    5.60
   5 -14  -3   64.79    8.60
  -5  14   3   56.09   12.50
  -5  14   3  101.29   53.19
   4 -14  -3   12.70    3.40
   4 -14  -3    9.90    4.90
  -4  14   3    9.10    8.50
  -4  14   3   11.30    5.30
   3 -14  -3    6.90    3.60
  -3  14   3   10.00    4.90
  -3  14   3   -2.60    6.50
  -3  14   3  -47.70   28.40
   2 -14  -3  197.18   13.30
  -2  14   3  184.08   14.80
   1 -14  -3  373.96   19.00
   1 -14  -3  335.47   20.20
  -1  14   3  330.77   17.50
  -1  14   3  324.27   14.90
   0 -14  -3  398.66   22.30
   0 -14  -3  424.26   20.30
   0  14   3  388.86   19.60
   0  14   3  391.76   17.30
  -1 -14  -3   53.39    8.00
   1  14   3   50.69    6.40
   1  14   3   66.89    9.10
  -2 -14  -3   38.80    6.90
  -2 -14  -3   44.70    5.60
   2  14   3   42.50    8.60
   2  14   3   57.69    7.70
  -3 -14  -3   27.60    8.00
   3  14   3   59.79   35.50
   3  14   3   25.10    7.20
   3  14   3   27.10    6.10
  -4 -14  -3   56.79    8.10
   4  14   3   76.89   10.90
   4  14   3   66.89    8.00
   4  14   3   59.69   38.50
  -5 -14  -3  221.88   15.80
  -5 -14  -3  135.09   61.89
   5  14   3  224.68   15.10
   5  14   3  221.88   15.10
  -6 -14  -3   81.59    9.50
  -6 -14  -3   39.70   59.79
   6  14   3   94.19   11.10
   6  14   3   79.89   48.80
   6  14   3   90.99   10.00
  -7 -14  -3   92.89   10.60
  -7 -14  -3  204.88   79.99
   7  14   3   82.29   11.90
   7  14   3   95.89   10.50
  -8 -14  -3   19.60    6.60
   8  14   3   26.20    8.10
   8  14   3   16.20    7.80
   5 -15  -3   78.79    5.90
   5 -15  -3   47.00    7.90
  -5  15   3   54.99   13.60
   4 -15  -3   27.60    7.50
   4 -15  -3   49.30    4.70
  -4  15   3   22.70   10.70
  -4  15   3   51.69    6.70
   3 -15  -3   49.20    4.70
   3 -15  -3   40.50    8.90
  -3  15   3   34.60    7.10
  -3  15   3   26.00   10.20
   2 -15  -3   39.10    6.50
  -2  15   3   42.50    5.50
  -2  15   3   60.89   11.00
  -2  15   3   53.69    8.40
   1 -15  -3    0.60    3.60
   1 -15  -3    0.60    3.40
  -1  15   3    0.00    5.50
  -1  15   3    1.20    3.90
   0 -15  -3    6.00    4.20
   0 -15  -3    4.10    3.50
   0  15   3    2.10    6.10
   0  15   3    3.80    3.40
  -1 -15  -3    5.20    4.40
   1  15   3    1.30    5.90
   1  15   3    1.70    4.40
  -2 -15  -3   57.69    8.00
  -2 -15  -3   52.69    6.20
   2  15   3   60.19    7.00
   2  15   3   70.29   10.70
  -3 -15  -3  194.28   14.90
   3  15   3  171.28   14.00
   3  15   3  200.08   12.10
  -4 -15  -3  172.98   14.10
   4  15   3  126.79   47.90
   4  15   3  168.48   13.60
   4  15   3  159.88   13.50
  -5 -15  -3  106.49   11.70
   5  15   3  256.27   61.09
   5  15   3  108.29   12.30
   5  15   3  121.99   10.40
  -6 -15  -3   19.10    7.70
   6  15   3   20.60    6.40
   6  15   3   14.50    7.80
   3 -16  -3  149.79   13.20
  -3  16   3  158.58   11.70
  -3  16   3  152.78    9.50
  -3  16   3  160.08   16.30
   2 -16  -3   39.60    8.10
  -2  16   3   37.30    6.10
  -2  16   3   33.60    8.00
  -2  16   3   42.90   11.70
   1 -16  -3   49.90   10.80
   1 -16  -3   42.20    6.50
  -1  16   3   51.39    6.50
  -1  16   3   42.30    8.60
   0 -16  -3   -2.40    3.30
   0 -16  -3    4.70    4.00
   0  16   3    5.20    7.00
   0  16   3   15.00    5.00
  -1 -16  -3  147.29   13.60
   1  16   3  142.89   10.10
   1  16   3  153.98   12.90
  -2 -16  -3  440.16   20.00
  -2 -16  -3  391.66   24.00
   2  16   3  399.26   18.90
   2  16   3  407.16   21.80
  -3 -16  -3  334.87   21.30
   3  16   3  319.77   17.00
   3  16   3  343.87   19.40
  -4 -16  -3  335.27   24.80
   4  16   3  374.86   18.70
   4  16   3  403.06   22.60
  -5 -16  -3   90.49   10.90
   5  16   3   70.79   11.90
   5  16   3   96.49   10.00
   0 -17  -3    3.30    5.10
   0 -17  -3    7.50    4.30
   0  17   3   10.30    4.90
   0  17   3   -0.40    6.70
  -1 -17  -3   27.70    8.40
   1  17   3   34.20    9.00
   1  17   3   38.20    6.80
  -2 -17  -3   38.40   10.00
  -2 -17  -3   38.20    6.30
   2  17   3   38.80   10.40
   2  17   3   46.90    7.50
   3  14  -4    3.40    7.20
  -3 -14   4   14.30    6.20
   2  14  -4  184.38   15.80
  -2 -14   4  249.68   13.40
  -2 -14   4  208.08   14.90
   1  14  -4  180.58   14.40
   1  14  -4  187.08   13.20
  -1 -14   4  154.58   10.30
  -1 -14   4  187.28   13.30
   0  14  -4   92.39   11.40
   0  14  -4   93.69   11.50
   0  14  -4   99.49   10.70
   0 -14   4  115.99   10.00
  -1  14  -4   51.29    9.20
  -1  14  -4   30.40    9.40
   1 -14   4   44.40    5.70
  -2  14  -4   13.60    9.20
  -2  14  -4    7.90    8.00
   2 -14   4   10.70    3.60
  -3  14  -4   42.90   11.20
  -3  14  -4   57.79    8.60
  -3  14  -4   41.20   10.50
   3 -14   4   38.50    6.60
  -4  14  -4   53.19   11.20
  -4  14  -4   53.09    8.10
   4 -14   4   50.59    6.30
   5  13  -4  169.18   19.90
  -5 -13   4  138.59   12.50
   4  13  -4   80.79   13.10
  -4 -13   4   62.79   10.10
   3  13  -4  325.07   19.90
  -3 -13   4  339.27   17.50
  -3 -13   4  306.07   18.70
   2  13  -4  229.08   16.20
   2  13  -4  219.08   14.20
  -2 -13   4  236.08   15.60
  -2 -13   4  278.97   14.80
   1  13  -4  268.07   15.30
   1  13  -4  269.37   16.80
  -1 -13   4  271.17   16.20
  -1 -13   4  224.98   13.90
   0  13  -4  153.08   12.60
   0  13  -4  156.88   12.50
   0 -13   4  141.99   11.00
  -1  13  -4   50.99    8.80
  -1  13  -4   52.99   10.50
   1 -13   4   57.29    6.30
   1 -13   4   61.69    6.90
  -2  13  -4   63.39   10.00
  -2  13  -4   81.49   11.50
   2 -13   4   58.29    7.20
   2 -13   4   80.49    7.30
  -3  13  -4   28.80    9.00
  -3  13  -4   23.30    8.70
  -3  13  -4   25.30    6.50
   3 -13   4   23.30    5.40
  -4  13  -4  195.38   15.30
  -4  13  -4  185.48   11.30
  -4  13  -4  186.88   14.70
   4 -13   4  198.78   12.10
  -5  13  -4  213.78   17.80
  -5  13  -4  212.18   16.30
   5 -13   4  224.48   13.30
  -6  13  -4  242.98   17.90
   6 -13   4  249.48   14.70
   6 -13   4  217.18   15.60
   6  12  -4    6.30   54.09
   6  12  -4    9.80    9.80
  -6 -12   4  -45.90   77.89
  -6 -12   4   20.30    7.60
  -6 -12   4   17.00    6.20
   5  12  -4   12.60    8.10
  -5 -12   4   14.60    6.20
   4  12  -4   17.00    8.60
  -4 -12   4   26.50    7.00
  -4 -12   4   46.70   31.20
   3  12  -4    2.30    6.20
  -3 -12   4    3.50    4.20
   2  12  -4   12.50    6.60
   2  12  -4    3.90    6.30
  -2 -12   4   12.90    5.10
   1  12  -4   59.59   10.10
   1  12  -4   49.30    8.80
  -1 -12   4   43.60    6.70
  -1 -12   4   59.79    6.40
   0  12  -4   10.70   12.90
   0  12  -4   16.80    6.40
   0 -12   4    9.60    3.50
   0 -12   4   13.30    4.60
  -1  12  -4   72.29    8.90
  -1  12  -4   68.49   10.70
   1 -12   4   74.49    6.90
   1 -12   4   77.09    7.10
  -2  12  -4  131.59   11.10
  -2  12  -4  112.09   11.90
   2 -12   4  127.79    9.20
  -3  12  -4   38.30    9.00
  -3  12  -4   34.90    9.50
   3 -12   4   34.90    5.50
   3 -12   4   35.70    5.30
  -4  12  -4    8.90    4.30
  -4  12  -4   12.00    7.50
   4 -12   4    7.80    4.10
   4 -12   4    3.00    3.20
  -5  12  -4   36.90    9.40
   5 -12   4   28.40    5.90
   5 -12   4   21.20    6.10
  -6  12  -4   10.00    8.10
   6 -12   4    9.90    3.80
   6 -12   4   12.50    4.90
  -7  12  -4    8.60    9.10
   7 -12   4   20.40    6.50
   7 -12   4   19.10    5.10
  -7 -11   4   32.10    6.90
   6  11  -4   82.99   44.50
   6  11  -4   79.59   12.00
  -6 -11   4   99.99   77.79
  -6 -11   4   64.19    8.60
   5  11  -4    5.70    7.20
   5  11  -4   -0.40   28.20
  -5 -11   4   -1.10   45.70
  -5 -11   4    3.20    4.20
   4  11  -4  219.28   54.19
   4  11  -4  267.37   17.40
  -4 -11   4  251.27   15.60
  -4 -11   4  200.28   59.29
  -4 -11   4  251.47   13.90
   3  11  -4  299.37   17.70
  -3 -11   4  292.97   16.80
  -3 -11   4  236.68   43.70
  -3 -11   4  299.07   16.30
   2  11  -4  409.56   21.20
   2  11  -4  391.86   19.00
  -2 -11   4  428.66   20.40
  -2 -11   4  429.16   21.00
   1  11  -4  178.68   12.00
   1  11  -4  164.98   12.50
  -1 -11   4  182.38   12.00
  -1 -11   4  182.68   11.60
   0  11  -4   92.49   10.00
   0 -11   4   71.59    8.70
   0 -11   4   80.99    7.10
   0 -11   4   84.69    6.90
  -1  11  -4  250.87   14.20
  -1  11  -4  253.27   21.50
   1 -11   4  274.57   14.60
   1 -11   4  279.17   14.30
  -2  11  -4  193.28   13.60
  -2  11  -4  182.08   12.40
   2 -11   4  185.78   11.20
  -3  11  -4  211.08   15.00
  -3  11  -4  224.28   14.50
   3 -11   4  228.68   12.90
   3 -11   4  231.68   12.30
  -4  11  -4  142.79   19.00
  -4  11  -4  132.09    8.30
   4 -11   4  100.59    9.40
   4 -11   4  108.69    8.50
  -5  11  -4    4.40    6.90
   5 -11   4    7.90    3.90
   5 -11   4    2.80    3.10
  -6  11  -4   18.50    8.50
   6 -11   4   12.10    4.40
   6 -11   4   19.20    5.90
  -7  11  -4   23.80    9.80
   7 -11   4   15.50    4.60
   7 -11   4   20.10    6.30
  -8  11  -4  187.18   16.10
   8 -11   4  155.08   12.70
   8 -11   4  164.68   11.50
   8  10  -4   66.39   12.10
  -8 -10   4   85.39    9.80
  -8 -10   4   61.19    8.50
   7  10  -4  243.48   18.10
   7  10  -4  239.18   99.29
  -7 -10   4  267.87   92.89
  -7 -10   4  255.17   16.30
   6  10  -4   18.60    8.50
   6  10  -4  -14.70   37.50
  -6 -10   4   32.20   58.79
  -6 -10   4   17.10    6.00
   5  10  -4   45.80   10.20
   5  10  -4   38.40   39.80
  -5 -10   4   55.39    7.30
  -5 -10   4   86.09   67.89
   4  10  -4   -6.00   27.00
   4  10  -4    6.80    7.00
  -4 -10   4    3.30    4.00
  -4 -10   4   -0.60   34.20
  -4 -10   4    6.80    3.40
   3  10  -4    9.40    6.00
  -3 -10   4   80.69   30.70
   2  10  -4  346.77   18.60
   2  10  -4  350.96   16.80
  -2 -10   4  365.66   18.70
  -2 -10   4  374.46   17.90
   1  10  -4  544.35   23.60
  -1 -10   4  567.24   24.60
  -1 -10   4  576.14   26.90
   0  10  -4  365.66   17.60
   0 -10   4  372.36   17.60
   0 -10   4  339.57   16.70
   0 -10   4  339.57   17.10
  -1  10  -4    4.20    6.50
  -1  10  -4    5.10    5.10
   1 -10   4    4.80    3.00
   1 -10   4    4.30    2.50
  -2  10  -4  219.98   13.00
  -2  10  -4  239.18   14.30
   2 -10   4  226.58   12.30
  -3  10  -4  126.09   10.80
   3 -10   4  126.49    8.30
   3 -10   4  136.69    9.90
  -4  10  -4  220.58   14.00
   4 -10   4  215.28   11.10
   4 -10   4  215.78   12.30
   4 -10   4  224.38   13.60
  -5  10  -4   34.70    9.60
   5 -10   4   35.40    5.90
   5 -10   4   34.90    4.70
  -6  10  -4    4.90    6.80
   6 -10   4    4.20    3.50
   6 -10   4    8.20    3.00
  -7  10  -4  179.68   14.70
   7 -10   4  177.98   11.60
   7 -10   4  177.48   13.10
  -8  10  -4  239.18   17.20
   8 -10   4  224.08   13.50
   8 -10   4  192.18   14.50
  -9  10  -4  248.38   18.20
   9 -10   4  247.08   14.40
   9 -10   4  194.48   14.80
   9   9  -4    8.50    7.50
  -9  -9   4   -1.00    4.20
  -9  -9   4    1.80    6.40
   8   9  -4  115.69   13.40
  -8  -9   4   97.29    9.70
  -8  -9   4  132.99   11.20
   7   9  -4   23.00   41.70
   7   9  -4   -0.10    7.30
  -7  -9   4    4.50    4.50
  -7  -9   4 -119.59   78.09
  -7  -9   4    3.10    5.50
   6   9  -4   -7.30   30.30
   6   9  -4    3.80    7.00
  -6  -9   4  -12.80   53.09
  -6  -9   4   -0.40    3.40
   5   9  -4  157.38   13.50
   5   9  -4  179.88   49.20
  -5  -9   4  128.99   75.29
  -5  -9   4  162.38   11.80
   4   9  -4  144.79   41.50
   4   9  -4  113.79   11.40
  -4  -9   4  112.09    9.40
  -4  -9   4  121.59    8.50
  -4  -9   4  124.39   45.30
   3   9  -4  149.39   12.00
  -3  -9   4  158.28   10.10
  -3  -9   4  165.18   11.10
  -3  -9   4  153.48   70.79
   2   9  -4   27.50    7.10
   2   9  -4   36.90    7.00
  -2  -9   4   37.40    6.70
  -2  -9   4   29.90    4.60
  -2  -9   4   46.90   24.00
  -2  -9   4   27.90   20.50
   1   9  -4   23.40    6.70
   1   9  -4   22.10    6.20
  -1  -9   4   26.60    4.20
  -1  -9   4   30.10    6.00
   0   9  -4   51.19    8.00
   0  -9   4   44.70    5.30
   0  -9   4   39.80    4.90
   0  -9   4   37.50    4.70
  -1   9  -4  239.28   14.10
  -1   9  -4  227.98   12.30
   1  -9   4  219.48   12.00
   1  -9   4  235.68   12.40
  -2   9  -4  704.23   28.40
  -2   9  -4  699.33   29.40
   2  -9   4  742.63   29.10
  -3   9  -4   49.90    7.70
   3  -9   4   52.09    5.10
   3  -9   4   52.89    5.30
   3  -9   4   50.59    5.90
  -4   9  -4   -6.10   30.30
  -4   9  -4   24.20    7.30
   4  -9   4   14.40    4.10
   4  -9   4   13.10   19.70
   4  -9   4    6.00    2.80
   4  -9   4   12.90    3.20
  -5   9  -4   87.99   32.50
  -5   9  -4   47.20    9.50
   5  -9   4   34.70    5.60
   5  -9   4   42.00    5.40
   5  -9   4   15.20   25.70
   6  -9   4   31.50    6.60
   6  -9   4   31.10    4.70
  -7   9  -4   46.40   10.50
   7  -9   4   39.20    5.30
   7  -9   4   40.80    6.40
  -8   9  -4   36.40   10.40
   8  -9   4   47.50    9.10
   8  -9   4   34.30    5.40
  -9   9  -4   35.90   10.40
   9  -9   4   34.60    6.80
   9  -9   4   36.80    6.10
 -10   9  -4   19.30   10.80
  10  -9   4   20.60    6.20
  10  -9   4   12.20    5.10
   9   8  -4   23.80   14.80
  -9  -8   4   41.90    8.70
   8   8  -4    3.20  109.19
  -8  -8   4   -0.70  108.29
   7   8  -4  147.39   49.60
   7   8  -4   42.20    9.70
  -7  -8   4  -15.30   77.29
  -7  -8   4   39.80    6.50
  -7  -8   4   45.70    7.50
   6   8  -4  769.22   33.50
   6   8  -4  817.42  104.29
  -6  -8   4  733.23   32.40
  -6  -8   4  611.04  122.89
   5   8  -4  302.17   73.39
   5   8  -4  348.27   19.60
  -5  -8   4  350.86   18.30
  -5  -8   4  445.96   95.59
   4   8  -4  300.17   20.60
   4   8  -4  219.78   55.59
  -4  -8   4  314.77   14.70
  -4  -8   4  285.97   15.90
  -4  -8   4  347.37   70.49
   3   8  -4  371.86   19.20
   3   8  -4  425.56   59.49
  -3  -8   4  384.46   18.80
  -3  -8   4  366.36   61.99
  -3  -8   4  386.46   17.60
   2   8  -4  125.09    9.60
   2   8  -4  130.89   10.40
  -2  -8   4  181.38   39.90
  -2  -8   4  134.89    9.50
  -2  -8   4  145.29    8.90
   1   8  -4   70.09    8.20
  -1  -8   4   75.79    6.70
  -1  -8   4   67.59    5.80
  -1  -8   4   74.09    6.30
  -1  -8   4   60.69   20.70
   0   8  -4   12.70    6.40
   0  -8   4   18.00    4.00
   0  -8   4   14.10    3.90
   0  -8   4   21.10    4.60
  -1   8  -4  739.33   29.20
   1  -8   4  708.53   28.60
   1  -8   4  742.73   28.70
  -2   8  -4 1115.19   42.00
  -2   8  -4 1114.59   41.20
   2  -8   4 1118.09   41.90
  -3   8  -4  748.13   30.30
   3  -8   4  745.93   57.19
   3  -8   4  779.22   31.50
   3  -8   4  794.22   29.20
   3  -8   4  763.92   30.30
  -4   8  -4  502.65   23.00
  -4   8  -4  409.66   56.29
   4  -8   4  538.45   59.29
   4  -8   4  560.54   22.90
   4  -8   4  551.34   20.70
   4  -8   4  547.15   23.90
  -5   8  -4    0.60    6.10
  -5   8  -4  -10.60   27.10
   5  -8   4    5.40    3.60
   5  -8   4    3.00    2.20
  -6   8  -4   33.50   29.90
  -6   8  -4   50.89    9.70
   6  -8   4   35.80    4.60
   6  -8   4   41.20    5.80
   6  -8   4    8.90   27.50
  -7   8  -4  138.29   12.50
   7  -8   4  110.59    9.60
   7  -8   4  115.49    8.80
  -8   8  -4  435.76   22.90
   8  -8   4  443.86   21.20
   8  -8   4  426.76   22.30
  -9   8  -4  140.39   13.80
   9  -8   4  160.48   11.00
   9  -8   4  163.88   12.10
 -10   8  -4  205.88   16.10
  10  -8   4  185.18   12.70
  10  -8   4  190.98   13.90
  10   7  -4   13.10    8.30
 -10  -7   4   16.70    6.30
 -10  -7   4   13.20    5.80
   9   7  -4  139.89   14.20
  -9  -7   4  178.68   12.30
  -9  -7   4  151.08   11.90
   8   7  -4   -4.30   42.60
   8   7  -4   11.90    7.40
  -8  -7   4   14.10    5.20
  -8  -7   4   14.30    5.50
  -8  -7   4  -58.89   67.99
   7   7  -4  110.99   12.00
   7   7  -4   18.80   45.00
  -7  -7   4  103.49    9.20
  -7  -7   4  106.89   82.19
  -7  -7   4  106.69    8.80
  -6  -7   4  -62.29   61.39
   5   7  -4   61.79   40.30
   5   7  -4   83.99   10.20
  -5  -7   4   38.20   46.30
  -5  -7   4   85.89    7.80
   4   7  -4  158.28   12.30
   4   7  -4  143.79   52.79
  -4  -7   4  148.79    9.20
  -4  -7   4  144.79   10.10
  -4  -7   4  180.08   54.09
   3   7  -4   85.49   34.10
   3   7  -4   83.69    9.00
  -3  -7   4   71.29    6.10
  -3  -7   4  117.79   42.50
  -3  -7   4   77.99    7.00
   2   7  -4    8.40    8.30
   2   7  -4   13.30    5.80
   2   7  -4   18.00   19.70
  -2  -7   4    9.80    3.30
  -2  -7   4   28.90   18.60
   1   7  -4  227.88   11.90
  -1  -7   4  228.28   34.40
  -1  -7   4  221.18   11.10
  -1  -7   4  223.28   11.80
  -1  -7   4  187.68   31.70
  -1  -7   4  220.08   11.30
   0   7  -4   13.00    6.20
   0  -7   4   21.70    3.50
   0  -7   4   13.80   11.90
   0  -7   4   20.40    4.20
   0  -7   4   15.30    3.80
   0  -7   4   18.00   14.00
  -1   7  -4   11.00    6.10
   1  -7   4   16.60    3.50
   1  -7   4   18.70    4.00
   1  -7   4    5.40    9.40
   1  -7   4   20.20   12.10
  -2   7  -4  288.87   13.70
  -2   7  -4  301.87   15.10
   2  -7   4  300.97   31.50
   2  -7   4  285.67   32.40
   2  -7   4  265.07   13.30
  -3   7  -4  333.57   43.50
  -3   7  -4  317.97   15.40
   3  -7   4  344.67   13.90
   3  -7   4  333.27   41.30
   3  -7   4  307.67   14.80
   3  -7   4  310.67   15.60
  -4   7  -4   35.60    7.30
  -4   7  -4   32.90   26.80
   4  -7   4   24.10    3.80
   4  -7   4   17.40    2.70
   4  -7   4   26.30    4.40
   4  -7   4   42.00   26.20
  -5   7  -4   24.00   30.30
  -5   7  -4    1.30    6.10
   5  -7   4    5.10    2.80
   5  -7   4    2.40    2.90
   5  -7   4    8.00   20.80
  -6   7  -4  120.69   45.60
  -6   7  -4  120.59   11.30
   6  -7   4  140.29    9.10
   6  -7   4  168.18   52.49
   6  -7   4  131.59    9.70
  -7   7  -4   27.20   36.80
  -7   7  -4   26.70    8.70
   7  -7   4   13.10    3.90
   7  -7   4   -5.40   29.80
   7  -7   4   15.20    3.90
  -8   7  -4    0.80    6.20
   8  -7   4    0.90    2.50
   8  -7   4    1.50    2.90
  -9   7  -4   64.69   10.90
   9  -7   4   54.09    7.10
   9  -7   4   66.19    6.80
 -10   7  -4   61.79   11.20
  10  -7   4   57.89    6.80
  10  -7   4   48.50    6.60
  10   6  -4   75.39   14.00
 -10  -6   4  107.39    9.70
 -10  -6   4   77.59    9.10
   9   6  -4   91.19   65.39
   9   6  -4   36.30    9.40
  -9  -6   4  -94.79   88.39
  -9  -6   4   50.39    7.40
   8   6  -4    7.30    6.60
   8   6  -4   88.09   48.10
  -8  -6   4   20.20    4.60
  -8  -6   4   10.60    4.10
   7   6  -4  328.97   85.79
   7   6  -4  328.37   19.20
  -7  -6   4  207.48   98.09
  -7  -6   4  310.07   17.30
  -7  -6   4  357.16   17.20
   6   6  -4  416.56   21.60
   6   6  -4  524.85   86.49
  -6  -6   4  418.06   20.20
  -6  -6   4  370.36   99.59
   5   6  -4  317.87   17.70
   5   6  -4  327.07   64.39
  -5  -6   4  320.77   16.30
  -5  -6   4  365.56   86.59
   4   6  -4  358.66   64.59
   4   6  -4  361.16   18.00
  -4  -6   4  345.47   15.40
  -4  -6   4  299.97   80.79
  -4  -6   4  312.27   16.30
   3   6  -4   53.19   30.60
   3   6  -4   56.89    7.80
  -3  -6   4   46.80   32.20
  -3  -6   4   62.69    6.00
  -3  -6   4   73.19    8.20
   2   6  -4  593.64   63.59
   2   6  -4  610.04   23.50
   2   6  -4  611.14   25.10
  -2  -6   4  634.74   23.90
  -2  -6   4  568.74   66.19
  -2  -6   4  600.24   24.90
   1   6  -4  383.86   16.70
  -1  -6   4  364.26   15.40
  -1  -6   4  282.17   43.80
  -1  -6   4  364.46   15.80
  -1  -6   4  354.16   16.10
   0   6  -4  514.55   20.70
   0  -6   4  516.45   20.80
   0  -6   4  495.65   43.70
   0  -6   4  498.45   20.50
   0  -6   4  508.95   45.10
   0  -6   4  504.25   20.10
  -1   6  -4  350.76   14.30
  -1   6  -4  344.67   15.90
   1  -6   4  345.77   36.40
   1  -6   4  355.96   15.00
   1  -6   4  327.27   34.10
   1  -6   4  350.36   15.30
  -2   6  -4  154.58   10.30
   2  -6   4  163.38   28.20
   2  -6   4  148.59    8.40
  -3   6  -4  167.68   38.50
  -3   6  -4  151.18   11.10
   3  -6   4  154.28    9.50
   3  -6   4  200.38   35.50
   3  -6   4  164.68    7.90
   3  -6   4  164.38    9.00
  -4   6  -4   59.89    7.90
  -4   6  -4   42.60   30.00
   4  -6   4   49.40    5.00
   4  -6   4   60.69    5.90
   4  -6   4   63.19    4.00
   4  -6   4   73.09   29.20
  -5   6  -4  689.43   28.20
  -5   6  -4  582.44   78.29
   5  -6   4  681.13   28.40
   5  -6   4  689.43   27.40
   5  -6   4  661.23   79.49
  -6   6  -4  652.43   29.10
  -6   6  -4  735.83   93.29
   6  -6   4  703.63   29.40
   6  -6   4  649.93   86.69
   6  -6   4  718.23   28.50
  -7   6  -4  180.48   13.30
  -7   6  -4  290.37   69.39
   7  -6   4  182.58   14.60
   7  -6   4  189.68   60.49
   7  -6   4  179.68   11.70
  -8   6  -4  -63.89   47.40
   8  -6   4   12.60   40.00
  -9   6  -4   68.19   10.00
   9  -6   4   65.09    7.00
   9  -6   4   54.29    6.50
 -10   6  -4   95.39   12.30
  10  -6   4  103.69    9.10
  10  -6   4  102.09    8.50
 -11   6  -4   43.80   10.20
  11  -6   4   27.10    6.00
  11  -6   4   28.80    7.70
  11   5  -4   44.90   11.30
 -11  -5   4   64.69    9.00
 -11  -5   4   63.39   10.40
  10   5  -4  214.28   17.00
 -10  -5   4  241.28   14.90
 -10  -5   4  255.37   15.10
   9   5  -4    3.20    6.70
   9   5  -4   33.30   76.79
  -9  -5   4    3.30    3.10
  -9  -5   4    2.10    4.50
  -9  -5   4  -42.80   96.59
   8   5  -4   73.09   10.80
   8   5  -4   65.29   55.99
  -8  -5   4   67.69    7.30
  -8  -5   4   62.99   64.89
  -8  -5   4   71.59    9.30
   7   5  -4   44.60   53.99
   7   5  -4   84.49   10.60
  -7  -5   4   63.79   39.60
  -7  -5   4   88.49    7.90
  -7  -5   4   81.19    8.00
   6   5  -4  163.28   15.40
   6   5  -4  220.78   70.09
  -6  -5   4  172.08   10.50
  -6  -5   4  169.58   10.80
  -6  -5   4  190.08   63.89
   5   5  -4  210.08   63.79
   5   5  -4  272.17   15.30
  -5  -5   4  220.38   68.79
  -5  -5   4  243.28   13.30
   4   5  -4  355.96   63.29
   4   5  -4  369.36   18.00
  -4  -5   4  378.06   17.30
  -4  -5   4  359.56   79.39
  -4  -5   4  358.26   15.90
   3   5  -4  875.11  101.59
   3   5  -4  840.22   32.00
  -3  -5   4  732.73   84.29
  -3  -5   4  785.42   30.10
  -3  -5   4  808.42   31.60
   2   5  -4  174.48   44.50
   2   5  -4  146.39    9.50
   2   5  -4  172.08    8.70
  -2  -5   4  137.19    8.60
  -2  -5   4  144.39   38.30
  -2  -5   4  140.49    7.50
   1   5  -4  311.07   42.70
   1   5  -4  254.17   10.60
  -1  -5   4  249.97   11.60
  -1  -5   4  233.18   11.70
  -1  -5   4  230.38   10.80
  -1  -5   4  326.77   43.50
   0   5  -4  147.19    7.30
   0   5  -4  185.28    9.40
   0  -5   4  163.38    8.00
   0  -5   4  196.78   31.50
   0  -5   4  145.39   25.80
   0  -5   4  169.78    8.70
   0  -5   4  155.38    8.40
  -1   5  -4   26.60    4.00
  -1   5  -4   31.10    3.90
   1  -5   4    1.90   12.30
   1  -5   4   23.20    3.00
   1  -5   4   19.50    3.00
   1  -5   4   27.90   17.10
  -2   5  -4  566.84   21.60
  -2   5  -4  594.14   62.29
  -2   5  -4  589.24   22.80
   2  -5   4  537.55   22.30
   2  -5   4  602.14   54.79
  -3   5  -4  326.97   14.60
  -3   5  -4  366.66   49.30
   3  -5   4  318.07   14.50
   3  -5   4  334.97   15.30
   3  -5   4  315.87   45.40
   3  -5   4  349.17   13.30
  -4   5  -4  862.61   83.29
  -4   5  -4  766.12   30.10
   4  -5   4  777.62   78.99
   4  -5   4  789.62   30.20
   4  -5   4  782.02   31.00
  -5   5  -4  111.79    9.80
  -5   5  -4  107.99   42.50
   5  -5   4  107.69    7.80
   5  -5   4  121.09   45.20
   5  -5   4  103.59    7.30
  -6   5  -4  458.95   20.50
  -6   5  -4  409.96   77.09
   6  -5   4  407.16   70.59
   6  -5   4  412.16   18.90
   6  -5   4  408.16   19.60
  -7   5  -4   42.40   42.30
  -7   5  -4   54.89    9.30
   7  -5   4   70.29   45.00
   7  -5   4   64.49    6.20
   7  -5   4   66.89    6.50
  -8   5  -4  168.78   72.39
   8  -5   4  182.78   66.49
   8  -5   4  136.69    9.70
   8  -5   4  129.09    9.40
  -9   5  -4  198.48   15.10
   9  -5   4  196.98   12.50
   9  -5   4  192.28   12.10
 -10   5  -4   26.90    8.20
  10  -5   4   16.00    4.40
  10  -5   4   16.80    4.50
 -11   5  -4  167.98   14.40
 -11   5  -4  171.48   14.10
  11  -5   4  166.48   12.10
 -12   5  -4  124.49   13.70
 -12   5  -4  159.18   14.40
  12  -5   4  123.39   10.70
  11   4  -4    2.90    7.70
 -11  -4   4   10.60    4.70
 -11  -4   4    8.30    6.50
  10   4  -4  138.09   78.39
  10   4  -4   12.90    7.50
 -10  -4   4   31.80   84.79
   9   4  -4  -14.30   61.19
  -9  -4   4  170.48   70.59
   8   4  -4  220.78   15.00
   8   4  -4  188.08   82.09
  -8  -4   4  177.48   11.60
  -8  -4   4  120.19   67.69
  -8  -4   4  194.98   14.00
   7   4  -4   60.59    9.50
   7   4  -4   38.70   45.90
  -7  -4   4   57.39    7.40
  -7  -4   4   47.70    5.70
  -7  -4   4   34.60   64.29
   6   4  -4   31.70    8.50
   6   4  -4   37.20   37.50
  -6  -4   4   24.80    5.30
  -6  -4   4   50.19   35.20
  -6  -4   4   26.70    5.40
   5   4  -4   75.29    9.20
   5   4  -4   50.69   33.40
  -5  -4   4   48.70   32.00
  -5  -4   4   65.99    6.30
   4   4  -4   62.79    8.00
   4   4  -4   73.99   37.80
  -4  -4   4   36.50    3.90
  -4  -4   4   33.50   30.10
  -4  -4   4   52.39    5.20
   3   4  -4   79.69    7.30
   3   4  -4   74.19   30.20
  -3  -4   4   63.99    4.90
  -3  -4   4  109.29   42.20
  -3  -4   4   66.29    5.50
   2   4  -4   11.50   14.30
  -2  -4   4   25.40   21.40
   1   4  -4  118.09   40.00
   1   4  -4  105.09    5.30
   1   4  -4  114.89    7.30
  -1  -4   4  114.89    6.70
  -1  -4   4  101.39    6.20
  -1  -4   4  101.39    5.50
  -1  -4   4  128.99   46.70
   0  -4   4   57.39   18.90
   0  -4   4   43.60   17.90
  -1   4  -4    8.20    2.10
  -1   4  -4    7.90    4.10
  -1   4  -4   10.10    2.60
   1  -4   4    6.80    2.20
   1  -4   4    4.60    9.40
   1  -4   4    9.80    2.20
   1  -4   4  -17.60   10.90
  -2   4  -4  379.76   16.30
  -2   4  -4  419.86   47.60
  -2   4  -4  406.76   15.10
  -2   4  -4  328.37   15.10
   2  -4   4  441.16   47.90
   2  -4   4  389.66   15.80
  -3   4  -4   24.90    4.80
  -3   4  -4   15.30    1.90
  -3   4  -4    4.20   14.10
  -3   4  -4   16.80    4.70
   3  -4   4   19.70    2.30
   3  -4   4    2.70   13.80
   3  -4   4   16.60    3.30
  -4   4  -4   41.30   30.20
   4  -4   4   39.30   19.30
  -5   4  -4   26.80   26.70
  -5   4  -4    7.60    5.60
   5  -4   4   15.70    4.20
   5  -4   4   17.30   24.20
   5  -4   4   13.60    3.90
  -6   4  -4   48.90   39.80
  -6   4  -4    4.30    6.20
   6  -4   4   -5.60   23.70
   6  -4   4    7.60    2.90
   6  -4   4    2.80    2.70
  -7   4  -4    0.50    6.60
  -7   4  -4   -6.80   42.70
   7  -4   4    0.30    2.40
   7  -4   4    5.60    2.90
   7  -4   4   12.00   29.10
  -8   4  -4  159.88   64.89
  -8   4  -4  109.19   11.40
   8  -4   4  116.59    8.60
   8  -4   4  102.39   54.19
   8  -4   4  119.89   10.30
  -9   4  -4  143.99   12.50
  -9   4  -4  271.67  101.39
   9  -4   4  154.28   10.60
   9  -4   4   33.80   54.69
   9  -4   4  150.98   10.10
 -10   4  -4   78.89   10.50
  10  -4   4   78.99    8.10
  10  -4   4   85.19    7.80
 -11   4  -4   85.29   11.00
 -11   4  -4   77.89   11.50
  11  -4   4   73.79    7.90
 -12   4  -4    1.60    7.90
 -12   4  -4   14.80    8.70
  12  -4   4    6.80    3.80
  11   3  -4  159.18   15.20
 -11  -3   4  151.38   11.70
 -11  -3   4  191.98   14.10
  10   3  -4    1.80    6.00
  10   3  -4  -40.60   58.39
 -10  -3   4   16.50    6.30
 -10  -3   4    7.60  109.59
 -10  -3   4    2.40    3.10
   9   3  -4  124.89   12.40
   9   3  -4   45.80   57.29
  -9  -3   4  115.19    9.10
  -9  -3   4  127.19   81.09
  -9  -3   4  131.99   11.00
   8   3  -4  394.56  102.99
   8   3  -4  441.66   22.30
  -8  -3   4  304.97   87.89
  -8  -3   4  439.36   20.70
  -8  -3   4  465.85   21.50
   7   3  -4  787.52  114.09
  -7  -3   4  620.24  112.49
  -7  -3   4  718.93   29.00
  -7  -3   4  689.63   29.00
   6   3  -4  628.44   98.19
   6   3  -4  640.94   27.20
  -6  -3   4  635.74   25.70
  -6  -3   4  462.85   93.09
  -6  -3   4  605.04   25.30
   5   3  -4  102.29   10.00
   5   3  -4  159.48   56.39
  -5  -3   4   70.69   43.90
  -5  -3   4  115.99    7.60
   4   3  -4  166.88   56.39
   4   3  -4  116.39    9.20
  -4  -3   4  103.39   42.90
  -4  -3   4  111.19    7.40
   3   3  -4   97.49   38.20
   3   3  -4   96.09    7.30
  -3  -3   4   80.99    5.80
  -3  -3   4  106.69   35.90
  -3  -3   4   79.39    5.30
   2   3  -4 1561.64   53.59
   2   3  -4 1388.76   51.69
   2   3  -4 1469.25  108.09
   2   3  -4 1551.54   52.59
  -2  -3   4 1540.65   52.09
  -2  -3   4 1595.84   53.69
  -2  -3   4 1409.26  107.19
   1   3  -4 1796.52  115.49
   1   3  -4 1817.42   63.69
  -1  -3   4 1910.51   64.49
  -1  -3   4 1846.42   64.19
  -1  -3   4 1890.61  115.39
   0   3  -4  938.51   33.30
   0  -3   4  913.91   33.40
   0  -3   4  896.91   71.99
   0  -3   4  837.82   68.69
   0  -3   4  996.30   33.60
  -1   3  -4  518.25   20.30
   1  -3   4  532.15   19.80
   1  -3   4  527.15   51.69
   1  -3   4  536.35   20.20
  -2   3  -4   62.39    4.40
  -2   3  -4   52.29    3.40
  -2   3  -4   67.19   25.70
  -2   3  -4   59.49    5.70
  -2   3  -4   52.79    3.60
   2  -3   4   58.59    4.10
   2  -3   4   68.29   23.90
  -3   3  -4 1007.80   36.20
  -3   3  -4 1018.20   36.80
  -3   3  -4  976.80   35.00
  -3   3  -4  975.00   84.89
   3  -3   4 1075.29   35.20
   3  -3   4 1014.90   85.99
   3  -3   4 1006.30   36.80
  -4   3  -4 1098.49   39.40
  -4   3  -4 1055.79   99.49
  -4   3  -4 1068.19   39.20
   4  -3   4 1117.29   39.60
   4  -3   4 1014.30   94.79
  -5   3  -4  807.02   97.29
  -5   3  -4  797.82   31.10
   5  -3   4  815.52   31.30
   5  -3   4  802.02   90.99
   5  -3   4  816.82   31.00
  -6   3  -4  170.48   11.70
  -6   3  -4  188.48   66.89
   6  -3   4  195.48   10.60
   6  -3   4  223.28   63.09
   6  -3   4  212.58   10.90
  -7   3  -4   19.60    7.30
  -7   3  -4   33.50   49.40
   7  -3   4   14.70    4.40
   7  -3   4   46.30   36.10
   7  -3   4   14.60    3.90
  -8   3  -4  515.15   24.60
  -8   3  -4  609.94  128.39
   8  -3   4  504.65   89.59
   8  -3   4  553.14   23.70
   8  -3   4  525.65   23.20
  -9   3  -4   61.19    9.20
   9  -3   4   59.69    6.20
   9  -3   4   64.69    6.80
   9  -3   4  -10.70   42.40
 -10   3  -4  703.73   29.20
 -10   3  -4  806.82  150.88
 -10   3  -4  641.74   30.50
  10  -3   4  681.43   29.60
  10  -3   4  515.45  124.79
 -11   3  -4  212.08   14.90
 -11   3  -4  236.38   17.00
  11  -3   4  211.08   14.00
 -12   3  -4   87.29   11.60
 -12   3  -4  109.79   14.20
  12  -3   4   94.49   11.60
 -11  -2   4  236.98  150.78
  10   2  -4  149.79   13.70
  10   2  -4  205.68   88.19
 -10  -2   4  146.49   12.50
 -10  -2   4  147.39   10.60
 -10  -2   4  120.29   93.79
   9   2  -4   45.80    9.80
   9   2  -4  107.49   56.39
  -9  -2   4   45.90    8.40
  -9  -2   4   16.10   70.59
   8   2  -4   79.89   10.30
   8   2  -4   26.30   52.19
  -8  -2   4  108.79   63.69
  -8  -2   4   80.39    7.00
  -8  -2   4   79.69    8.60
   7   2  -4  133.39   11.50
   7   2  -4  103.69   55.99
  -7  -2   4  131.39    8.90
  -7  -2   4  219.48   78.79
  -7  -2   4  135.69   10.10
   6   2  -4  -33.50   28.40
   6   2  -4   12.80    6.60
  -6  -2   4   20.20    5.60
  -6  -2   4   10.80    3.70
  -6  -2   4   34.80   34.30
   5   2  -4   96.49    9.20
   5   2  -4  109.39   47.40
  -5  -2   4   57.39   41.80
  -5  -2   4   76.29    6.80
  -5  -2   4   85.79    6.40
   4   2  -4   75.79    7.40
   4   2  -4   59.89   26.20
  -4  -2   4   24.50   32.20
  -4  -2   4   73.19    5.50
   3   2  -4  174.08   52.29
   3   2  -4  148.29    8.30
   3   2  -4  160.78    9.20
  -3  -2   4  143.89    7.40
  -3  -2   4  153.38    8.10
  -3  -2   4  159.38   49.60
   2   2  -4   34.00    4.80
   2   2  -4   38.10   23.10
   2   2  -4   32.10    4.40
   2   2  -4   32.00    3.20
  -2  -2   4   34.90    3.00
  -2  -2   4   27.80    3.30
  -2  -2   4   26.90   20.60
  -2  -2   4   34.10    4.70
   1   2  -4  180.18   42.20
   1   2  -4  184.58    9.20
  -1  -2   4  189.68    8.60
  -1  -2   4  182.28   36.10
  -1  -2   4  180.88    8.70
   0   2  -4 1339.77   46.10
   0  -2   4 1310.17   88.59
   0  -2   4 1289.47   90.99
   0  -2   4 1342.27   46.10
   0  -2   4 1305.47   46.00
  -1   2  -4   93.89   29.20
  -1   2  -4   74.59    4.30
  -1   2  -4   90.99    6.20
   1  -2   4   79.09    4.50
   1  -2   4   85.29    4.80
   1  -2   4   94.99   28.10
  -2   2  -4  888.71   31.30
  -2   2  -4  890.81   74.19
  -2   2  -4  841.82   30.20
  -2   2  -4  852.91   30.20
   2  -2   4  910.71   31.20
   2  -2   4  833.92   30.70
   2  -2   4  828.22   71.79
  -3   2  -4   52.09    3.20
  -3   2  -4   49.80    4.50
  -3   2  -4   54.09   28.20
  -3   2  -4   55.69    5.50
   3  -2   4   48.50    4.30
   3  -2   4   98.19   34.70
   3  -2   4   54.29    3.10
   3  -2   4   56.39    4.10
  -4   2  -4  247.88   11.90
  -4   2  -4  263.77   12.20
  -4   2  -4  257.77   50.49
   4  -2   4  255.37   48.80
   4  -2   4  265.77   11.80
  -5   2  -4   22.30    5.50
  -5   2  -4   23.80    5.70
   5  -2   4   16.50    3.50
   5  -2   4   -5.50   20.50
  -6   2  -4  178.78   63.39
  -6   2  -4  122.09    9.40
   6  -2   4  126.99    8.10
   6  -2   4  214.38   65.29
  -7   2  -4   26.50   45.40
  -7   2  -4   18.30    6.70
   7  -2   4   18.60    4.60
   7  -2   4   37.40   30.70
  -8   2  -4   16.70   47.80
  -8   2  -4   66.49   10.30
   8  -2   4   94.79   38.00
   8  -2   4   47.90    5.80
  -9   2  -4   85.69   10.10
  -9   2  -4   84.29    9.80
  -9   2  -4  133.59   76.29
   9  -2   4   30.20   44.30
   9  -2   4   85.59    7.90
 -10   2  -4  -44.10   69.59
  10  -2   4  -17.00   52.19
 -11   2  -4   89.09   10.80
 -11   2  -4   78.29   10.30
  11  -2   4   80.99    8.70
  11  -2   4  -34.10   73.89
 -12   2  -4    2.60   11.70
  11   1  -4    5.10   87.19
  11   1  -4   -2.40    5.70
 -11  -1   4   10.00    6.70
 -11  -1   4   13.60    4.50
 -11  -1   4  165.38  167.98
  10   1  -4  138.99   71.99
  10   1  -4   88.29   11.10
 -10  -1   4  114.89   11.50
 -10  -1   4   67.79  101.39
 -10  -1   4   87.39    8.70
   9   1  -4  165.88   71.39
   9   1  -4   45.50    9.30
  -9  -1   4   45.60    5.90
  -9  -1   4  -50.99   74.89
  -9  -1   4   53.49    8.60
   8   1  -4   48.60    8.70
   8   1  -4  105.09   50.19
  -8  -1   4   75.09    8.10
  -8  -1   4  122.39   48.80
  -8  -1   4   58.29    5.90
   7   1  -4   23.60   39.40
   7   1  -4   75.69    9.50
  -7  -1   4   69.99    8.10
  -7  -1   4   74.99    6.10
  -7  -1   4   79.39   54.79
   6   1  -4  299.97   16.00
   6   1  -4  265.77   72.39
  -6  -1   4  291.47   13.80
  -6  -1   4  297.97   96.79
  -6  -1   4  285.37   14.90
   5   1  -4 1160.28  121.89
   5   1  -4 1147.79   40.20
   5   1  -4 1139.49   42.00
  -5  -1   4 1107.89   40.70
  -5  -1   4  980.40  118.59
  -5  -1   4 1080.69   40.70
   4   1  -4  640.74   81.79
   4   1  -4  664.83   25.10
   4   1  -4  681.83   26.20
  -4  -1   4  658.63   25.40
  -4  -1   4  575.74   80.89
   3   1  -4  370.36   57.29
   3   1  -4  352.46   16.60
   3   1  -4  324.17   14.50
  -3  -1   4  350.26   15.40
  -3  -1   4  380.16   60.39
   2   1  -4  213.18   10.20
   2   1  -4  249.18   43.10
   2   1  -4  227.58   10.00
   2   1  -4  214.08    9.00
  -2  -1   4  195.18    9.30
  -2  -1   4  224.08    9.70
  -2  -1   4  228.38   41.00
  -2  -1   4  197.68    8.70
   1   1  -4  218.68   39.70
   1   1  -4  225.78   10.50
  -1  -1   4  245.18   39.70
  -1  -1   4  246.18   10.00
  -1  -1   4  205.98    9.80
  -1  -1   4  222.68    9.50
   0   1  -4  891.11   31.80
   0  -1   4  859.61   31.30
   0  -1   4  842.72   73.39
   0  -1   4  888.21   72.39
   0  -1   4  876.91   31.40
   0  -1   4  942.51   32.40
  -1   1  -4  661.73   62.39
  -1   1  -4  607.64   22.50
  -1   1  -4  557.84   21.70
   1  -1   4  673.43   62.49
   1  -1   4  612.24   22.10
   1  -1   4  607.84   21.80
  -2   1  -4 2788.42   94.19
  -2   1  -4 2769.22   93.99
  -2   1  -4 2931.81  154.68
  -2   1  -4 2892.11   95.09
   2  -1   4 2728.73  151.18
   2  -1   4 2581.24   93.89
   2  -1   4 2959.50   95.09
  -3   1  -4 1574.54   56.09
  -3   1  -4 1629.54  115.99
  -3   1  -4 1791.82   55.79
  -3   1  -4 1650.63   56.49
   3  -1   4 1659.53   56.59
   3  -1   4 1587.64  114.99
   3  -1   4 1600.24   55.19
   3  -1   4 1528.45   55.79
  -4   1  -4  867.11   30.00
  -4   1  -4  855.61   31.90
  -4   1  -4  887.41   91.49
  -4   1  -4  888.61   31.80
   4  -1   4  885.71   89.09
  -5   1  -4  178.48   11.60
  -5   1  -4  191.28    9.90
  -5   1  -4  207.18   61.19
   5  -1   4  170.88    9.20
   5  -1   4  187.18   58.49
  -6   1  -4    2.10    4.70
  -6   1  -4  -25.10   31.60
  -6   1  -4   -3.20    3.90
   6  -1   4    0.00   23.30
   6  -1   4    3.80    2.90
  -7   1  -4  270.17   13.60
  -7   1  -4  282.07   73.79
  -7   1  -4  249.58   14.10
   7  -1   4  238.98   13.00
   7  -1   4  371.86   92.19
  -8   1  -4  106.09    9.70
  -8   1  -4   96.79   61.99
  -8   1  -4   90.69   10.00
   8  -1   4   77.49   42.00
   8  -1   4  116.59    8.60
  -9   1  -4  145.29   77.79
  -9   1  -4  184.78   13.40
  -9   1  -4  181.28   11.80
   9  -1   4  185.38   74.29
   9  -1   4  163.78   11.00
 -10   1  -4  -67.79   65.39
  10  -1   4  -29.70   37.30
 -11   1  -4   12.20    7.00
  11  -1   4   15.30    5.30
  11  -1   4  -28.30   55.89
 -12   1  -4  220.98   16.00
  12  -1   4  201.88   14.10
 -13   1  -4  246.58   17.10
 -13   1  -4  218.68   15.20
  13  -1   4  218.58   15.40
  11   0  -4   71.39   92.59
  11   0  -4   32.10    9.10
 -11   0   4   57.69    6.10
 -11   0   4   71.59   10.50
 -11   0   4  100.49  115.79
  10   0  -4  267.47   68.99
  10   0  -4  234.78   16.00
 -10   0   4  221.68   15.50
 -10   0   4  206.88   12.10
 -10   0   4  319.87   92.19
   9   0  -4  181.58   14.10
   9   0  -4  219.68   66.59
  -9   0   4  121.39   85.89
  -9   0   4  198.68   14.10
  -9   0   4  191.48   10.80
   8   0  -4  676.93   32.00
   8   0  -4  734.93  114.69
  -8   0   4  832.72  128.59
  -8   0   4  667.33   27.30
  -8   0   4  690.83   29.80
   7   0  -4   61.19    9.10
   7   0  -4   66.59    5.60
   7   0  -4   54.19   36.90
  -7   0   4   68.09    5.70
  -7   0   4    8.80   53.29
  -7   0   4   67.49    8.70
   6   0  -4  382.66   95.89
   6   0  -4  308.07   16.10
  -6   0   4  305.07   15.90
  -6   0   4  320.37   14.20
  -6   0   4  299.37   72.09
   5   0  -4  305.17   14.90
   5   0  -4  346.67   64.49
   5   0  -4  304.37   13.60
  -5   0   4  320.17   77.29
  -5   0   4  303.07   14.80
  -5   0   4  297.57   13.50
   4   0  -4 1801.02  143.49
   4   0  -4 1829.02   62.99
   4   0  -4 1821.72   62.59
  -4   0   4 1746.43  142.39
  -4   0   4 1789.42   63.69
  -4   0   4 1699.53   62.19
   3   0  -4  486.75   20.50
   3   0  -4  591.14   72.89
   3   0  -4  527.75   20.60
  -3   0   4  531.55   68.49
  -3   0   4  546.55   20.40
   2   0  -4   75.69    6.00
   2   0  -4  113.99   46.70
   2   0  -4   67.69    5.20
   2   0  -4   74.69    4.60
  -2   0   4   78.49   30.40
  -2   0   4   73.99    4.60
  -2   0   4   70.49    4.80
   1   0  -4  791.22   28.80
   1   0  -4  740.63   27.50
   1   0  -4  782.92   26.90
   1   0  -4  828.02   73.69
   1   0  -4  790.42   27.80
  -1   0   4  809.62   72.89
  -1   0   4  772.12   28.00
   0   0  -4   51.29    5.50
   0   0  -4   43.50    3.50
   0   0  -4   63.39    3.40
   0   0   4   61.09    3.40
   0   0   4   63.49   23.60
   0   0   4   52.79    4.90
   0   0   4   47.00    3.60
   0   0   4   36.30   19.20
  -1   0  -4  715.03   25.30
  -1   0  -4  668.73   24.40
  -1   0  -4  671.53   24.50
   1   0   4  656.23   24.80
   1   0   4  726.33   24.50
   1   0   4  739.13   68.09
   1   0   4  679.23   24.50
  -2   0  -4 1251.57   44.50
  -2   0  -4 1405.66   97.99
  -2   0  -4 1320.67   44.80
  -2   0  -4 1256.57   43.90
  -2   0  -4 1243.18   43.80
   2   0   4 1173.18   43.70
   2   0   4 1423.06   98.69
   2   0   4 1334.47   44.50
  -3   0  -4 3181.28  104.29
  -3   0  -4 3279.57  179.48
  -3   0  -4 2943.71  103.89
  -3   0  -4 3190.78  103.19
   3   0   4 2814.72  103.69
   3   0   4 3159.08  104.39
   3   0   4 3068.89  103.29
   3   0   4 3094.49  175.18
  -4   0  -4 1566.84   55.59
  -4   0  -4 1675.53  130.09
  -4   0  -4 1623.24   55.19
  -4   0  -4 1601.44   53.89
   4   0   4 1510.55   53.89
   4   0   4 1624.24  126.39
   4   0   4 1602.24   55.59
  -5   0  -4   42.30    6.40
  -5   0  -4   40.70    5.50
  -5   0  -4   82.39   40.00
   5   0   4   43.30    2.90
   5   0   4   39.90    4.30
   5   0   4   85.09   40.10
  -6   0  -4  -10.70   29.20
  -6   0  -4    8.90    4.40
  -6   0  -4   10.40    4.90
   6   0   4    1.60   25.20
  -7   0  -4    8.00    5.30
  -7   0  -4   10.80    6.30
  -7   0  -4   78.79   47.20
   7   0   4  -23.40   21.30
   7   0   4    8.90    3.70
  -8   0  -4  874.71  133.09
  -8   0  -4  696.03   30.30
   8   0   4  708.63   29.30
   8   0   4  703.33  105.49
  -9   0  -4   30.60  108.69
  -9   0  -4  132.09   13.70
   9   0   4  153.28   10.30
   9   0   4   41.10   46.40
 -10   0  -4  235.18   15.40
  10   0   4  232.98   14.20
  10   0   4  145.39   64.29
 -11   0  -4  234.38   16.20
 -11   0  -4  229.58   14.00
  11   0   4  234.68   14.90
  11   0   4  167.38  110.19
 -12   0  -4   15.30    9.70
 -12   0  -4   27.20    8.50
  12   0   4  120.19   88.29
  12   0   4   23.40    6.20
 -13   0  -4  143.29   12.90
 -13   0  -4  178.28   14.70
  13   0   4  128.19   11.70
  11  -1  -4   39.80    8.90
  11  -1  -4  -59.49   78.39
 -11   1   4   43.50  129.89
 -11   1   4   65.59   10.40
  10  -1  -4   15.20    6.80
  10  -1  -4   50.09   64.89
  10  -1  -4   11.00    3.60
 -10   1   4   16.00    3.80
 -10   1   4  -71.09   90.59
 -10   1   4   40.30    9.70
   9  -1  -4    4.40    5.70
   9  -1  -4   20.50   52.39
   9  -1  -4    5.70    2.80
  -9   1   4   23.50    7.80
  -9   1   4  -60.39   63.29
   8  -1  -4   17.30    6.60
   8  -1  -4   48.50   60.99
   8  -1  -4   25.70    4.00
  -8   1   4   15.40    7.40
  -8   1   4   22.90    4.20
  -8   1   4   44.10   57.99
   7  -1  -4  119.39   10.50
   7  -1  -4  120.29   53.59
   7  -1  -4  120.09    8.00
  -7   1   4  117.89    7.30
  -7   1   4  109.89   72.99
  -7   1   4  116.29   10.90
   6  -1  -4   85.39   41.30
   6  -1  -4   79.99    8.70
   6  -1  -4   85.19    6.60
  -6   1   4  119.19   10.50
  -6   1   4   94.09    6.20
  -6   1   4  104.89   53.79
   5  -1  -4   60.49    7.10
   5  -1  -4   95.39   46.20
  -5   1   4   96.89   52.19
   4  -1  -4   28.10    3.90
   4  -1  -4   32.40    9.30
   4  -1  -4    3.50   23.10
  -4   1   4   26.30    3.20
  -4   1   4   30.90    6.00
   3  -1  -4   -0.30   21.20
   3  -1  -4   10.40    3.50
   3  -1  -4   16.70    3.60
  -3   1   4    8.10    4.30
  -3   1   4    8.30    2.30
  -3   1   4    9.70   20.90
   2  -1  -4   44.90    4.40
   2  -1  -4   49.00    3.80
   2  -1  -4   41.60    4.80
   2  -1  -4   28.30   18.50
  -2   1   4   40.50    3.40
  -2   1   4   51.69    3.80
   1  -1  -4 1629.04   56.79
   1  -1  -4 1753.02  114.09
   1  -1  -4 1585.64   55.19
  -1   1   4 1643.64   55.19
  -1   1   4 1623.94  110.89
  -1   1   4 1585.94   55.49
  -1   1   4 1627.54   55.89
   0  -1  -4  317.77   13.30
   0  -1  -4  387.96   13.00
   0  -1  -4  355.56   14.60
   0   1   4  364.96   12.90
   0   1   4  346.67   12.80
   0   1   4  377.66   49.70
   0   1   4  328.97   13.80
   0   1   4  339.17   13.50
  -1  -1  -4   50.09    5.40
  -1  -1  -4   45.20    3.70
  -1  -1  -4   44.70    2.80
  -1  -1  -4   47.20    2.80
   1   1   4   50.59    4.70
   1   1   4   45.30    2.80
   1   1   4   51.59    2.90
   1   1   4   43.00    3.80
  -2  -1  -4  150.18    7.20
  -2  -1  -4  180.88    8.60
  -3  -1  -4  209.38    9.40
  -3  -1  -4  200.68    8.30
  -3  -1  -4  202.28    8.90
   3   1   4  176.68    8.60
   3   1   4  197.88    8.70
   3   1   4  279.97   60.69
  -4  -1  -4   61.69    3.90
  -4  -1  -4   66.49    5.60
  -4  -1  -4   62.09    5.10
   4   1   4   67.39    4.40
   4   1   4   63.99    4.60
   4   1   4   74.29   37.20
  -5  -1  -4  352.06   15.90
   5   1   4  387.66   66.39
   5   1   4  362.96   15.40
   5   1   4  342.77   14.00
   5   1   4  379.46   14.00
  -6  -1  -4   67.49    6.90
   6   1   4   99.89   46.10
   6   1   4   78.79    6.40
   6   1   4   84.19    5.50
  -7  -1  -4  103.29    9.10
   7   1   4  110.39    8.10
   7   1   4  119.89   46.20
  -8  -1  -4   37.70    6.90
  -8  -1  -4   38.00    8.40
  -8  -1  -4    1.70   38.90
   8   1   4   33.20    4.70
   8   1   4    7.70   36.40
   8   1   4   29.40    6.20
  -9  -1  -4    7.30    5.70
  -9  -1  -4   11.80    8.00
  -9  -1  -4   61.19   39.10
   9   1   4   39.40   36.50
   9   1   4   15.60    4.00
   9   1   4   16.20    5.20
 -10  -1  -4   10.00    5.80
 -10  -1  -4    8.50    6.20
 -10  -1  -4  -59.59   61.09
  10   1   4   49.80   46.60
  10   1   4    2.30    3.90
 -11  -1  -4  -26.40  102.69
  11   1   4  -38.70   61.89
 -12  -1  -4   48.80  115.99
  12   1   4   33.60   64.09
 -13  -1  -4   45.20   10.30
  13   1   4   40.00    8.60
  11  -2  -4  182.18  141.79
  11  -2  -4  245.48   13.80
  11  -2  -4  225.48   16.00
 -11   2   4  197.08  129.29
 -11   2   4  245.58   12.00
 -11   2   4  249.78   17.60
  10  -2  -4  104.09    8.40
  10  -2  -4  115.79   11.30
  10  -2  -4   55.99   75.29
 -10   2   4  129.29   12.00
 -10   2   4   96.49    7.10
 -10   2   4  -22.30   73.49
   9  -2  -4  150.78    9.80
   9  -2  -4   84.59   63.39
   9  -2  -4  140.79   11.70
  -9   2   4  144.79   13.00
  -9   2   4  104.69   76.89
  -9   2   4  140.09    8.60
   8  -2  -4   16.80    3.80
   8  -2  -4  -14.70   38.20
   8  -2  -4   12.20    5.70
  -8   2   4   15.70    3.40
  -8   2   4   77.49   67.49
  -8   2   4   12.30   13.20
   7  -2  -4   70.29    8.50
   7  -2  -4   77.59    6.40
   7  -2  -4   10.50   44.80
  -7   2   4   68.09   10.50
  -7   2   4   74.89    5.50
   6  -2  -4  369.56   17.70
   6  -2  -4  519.85   83.29
   6  -2  -4  358.36   17.00
  -6   2   4  395.16   19.40
  -6   2   4  340.87   82.69
  -6   2   4  387.06   15.90
   5  -2  -4 1214.38   44.10
   5  -2  -4 1252.77   44.60
   5  -2  -4 1267.27  125.09
  -5   2   4 1251.77   44.10
  -5   2   4 1161.28   44.70
  -5   2   4 1001.50  113.39
   4  -2  -4 1037.20  104.49
   4  -2  -4  951.50   34.30
   4  -2  -4  897.41   35.30
  -4   2   4  940.61   35.50
  -4   2   4  905.01   33.40
   3  -2  -4 1883.41   65.99
   3  -2  -4 1869.41  137.29
  -3   2   4 1868.51   65.29
  -3   2   4 1896.01   64.59
   2  -2  -4  544.05   64.89
   2  -2  -4  485.95   19.50
   2  -2  -4  539.55   19.40
  -2   2   4  455.25   18.20
  -2   2   4  447.56   17.70
  -2   2   4  497.95   19.00
   1  -2  -4  262.07   10.10
   1  -2  -4  258.67   11.80
   1  -2  -4  252.47   44.30
   1  -2  -4  261.17    9.70
  -1   2   4  255.97   10.70
  -1   2   4  263.07   10.80
   0  -2  -4   46.60    3.70
   0  -2  -4   37.50    3.10
   0  -2  -4   44.10    2.30
   0  -2  -4   33.80    5.10
   0   2   4   48.30   32.20
   0   2   4   42.40    3.90
  -1  -2  -4  120.19   31.60
  -1  -2  -4  128.59    6.50
  -1  -2  -4  137.39    6.20
  -1  -2  -4  131.19    7.70
  -1  -2  -4  136.59    5.50
   1   2   4  188.88   47.40
   1   2   4  133.19    5.40
   1   2   4  118.59    6.90
   1   2   4  138.99    6.70
  -2  -2  -4  856.01   30.20
  -2  -2  -4  813.92   29.60
  -2  -2  -4  810.12   29.90
  -2  -2  -4  837.42   29.40
  -2  -2  -4  914.41   79.19
   2   2   4  883.81   29.80
   2   2   4  819.42   29.90
   2   2   4  866.31   77.59
   2   2   4  866.11   29.40
   2   2   4  815.22   29.80
  -3  -2  -4  844.32   30.20
  -3  -2  -4  861.51   87.89
  -3  -2  -4  770.82   28.70
  -3  -2  -4  822.82   29.80
  -3  -2  -4  848.52   29.70
   3   2   4  830.52   29.20
   3   2   4  842.72   29.10
   3   2   4  763.82   28.90
  -4  -2  -4   24.20   21.90
  -4  -2  -4   27.00    3.70
   4   2   4   15.00   25.50
   4   2   4   22.30    3.20
  -5  -2  -4 1920.61  154.58
  -5  -2  -4 1880.71   65.59
  -5  -2  -4 1869.01   67.39
   5   2   4 1970.40   66.89
   5   2   4 1969.30  153.68
  -6  -2  -4  538.15   22.80
  -6  -2  -4  563.74   21.00
  -6  -2  -4  553.04   87.09
   6   2   4  521.95   22.00
   6   2   4  518.15   83.29
   6   2   4  539.65   20.40
  -7  -2  -4 1691.33   65.29
  -7  -2  -4 1887.01   62.89
  -7  -2  -4 1734.03  172.78
   7   2   4 1927.01   62.49
   7   2   4 1599.44  160.08
   7   2   4 1831.72   64.99
  -8  -2  -4  385.66   17.20
  -8  -2  -4  363.16   18.90
  -8  -2  -4  494.45   93.79
   8   2   4  374.76   18.20
   8   2   4  306.27   77.99
  -9  -2  -4   57.89   87.69
  -9  -2  -4   82.09    9.40
   9   2   4   91.89    8.60
   9   2   4   90.29    7.20
 -10  -2  -4  224.78  100.79
 -10  -2  -4  211.58   14.60
  10   2   4  232.28   14.10
  10   2   4  293.37   94.79
  10   2   4  231.98   11.50
 -11  -2  -4  -52.49   81.99
 -11  -2  -4    4.10    5.20
  11   2   4  -27.50   54.19
  11   2   4    3.00    5.00
  11   2   4    5.10    4.20
 -12  -2  -4  208.08  136.39
 -12  -2  -4  284.67   18.60
  12   2   4  179.78  105.59
  12   2   4  276.77   17.20
 -13  -2  -4  355.26  180.78
 -13  -2  -4  152.88   14.10
  13   2   4   38.20   96.49
  13   2   4  158.78   12.70
  11  -3  -4   92.69   10.60
  11  -3  -4   94.49    8.50
 -11   3   4   84.69   11.90
  10  -3  -4   83.29   72.29
  10  -3  -4  163.18   11.50
  10  -3  -4  179.68   13.10
 -10   3   4  174.88    9.20
 -10   3   4  187.88   15.40
   9  -3  -4    7.00    5.30
   9  -3  -4   11.00    3.80
   9  -3  -4  -41.80   47.60
  -9   3   4   14.00    3.30
  -9   3   4    5.00    7.80
   8  -3  -4   37.30    5.10
   8  -3  -4   38.40    7.40
   8  -3  -4   51.29   52.79
  -8   3   4   40.50    9.70
  -8   3   4   30.90    3.80
   7  -3  -4    5.30    3.00
   7  -3  -4    3.60    4.60
   7  -3  -4   18.10   34.30
  -7   3   4    6.50    7.60
   6  -3  -4  519.85   21.60
   6  -3  -4  483.75   21.10
   6  -3  -4  528.95  114.99
  -6   3   4  485.85   20.50
  -6   3   4  468.45   22.80
   5  -3  -4  392.26   71.39
   5  -3  -4  365.86   16.40
   5  -3  -4  324.67   16.50
  -5   3   4  417.56   18.70
  -5   3   4  376.96   15.00
  -5   3   4  455.95  124.99
   4  -3  -4  627.94   25.00
   4  -3  -4  505.55   72.99
  -4   3   4  577.14   91.69
  -4   3   4  631.64   25.20
  -4   3   4  652.33   23.30
   3  -3  -4 1261.97  110.59
   3  -3  -4 1289.27   46.40
  -3   3   4 1288.47   45.80
  -3   3   4 1232.08  110.19
  -3   3   4 1277.77   44.70
   2  -3  -4   13.00   20.20
   2  -3  -4    2.50    2.20
   2  -3  -4    6.40    2.70
  -2   3   4   -0.50   14.60
  -2   3   4    4.80    2.20
  -2   3   4    4.70    1.90
  -2   3   4    4.80    3.40
   1  -3  -4   62.49   24.50
   1  -3  -4   91.09    6.00
  -1   3   4   80.89   33.30
  -1   3   4   86.69    5.30
  -1   3   4   78.69    5.10
  -1   3   4   66.09    5.00
   0  -3  -4   17.20    3.90
   0  -3  -4   19.80    2.70
   0   3   4   25.60    3.70
   0   3   4   32.00   18.90
   0   3   4   48.80   26.50
   0   3   4   15.30    2.30
  -1  -3  -4  256.47   11.30
  -1  -3  -4  217.98   40.20
  -1  -3  -4  258.47    9.20
  -1  -3  -4  262.97   10.70
   1   3   4  266.77   10.70
   1   3   4  231.58   10.90
   1   3   4  233.78   42.80
   1   3   4  232.28   10.30
  -2  -3  -4  292.27   12.30
  -2  -3  -4  341.67   49.30
  -2  -3  -4  275.77   12.50
   2   3   4  411.86   54.69
   2   3   4  289.47   12.30
   2   3   4  316.67   12.30
  -3  -3  -4  360.66   54.49
  -3  -3  -4  327.77   13.50
  -3  -3  -4  297.67   12.50
   3   3   4  310.17   12.40
   3   3   4  265.37   49.40
   3   3   4  332.37   12.80
   3   3   4  309.07   12.50
  -4  -3  -4   12.20    3.60
  -4  -3  -4   11.70   19.90
  -4  -3  -4   13.70    3.80
   4   3   4   12.10    3.00
   4   3   4   19.00   22.50
   4   3   4   13.00    3.30
   4   3   4    8.10    2.90
  -5  -3  -4   29.70   35.20
  -5  -3  -4   32.00    4.60
   5   3   4   32.30    4.30
   5   3   4   40.60    4.70
   5   3   4    8.90   24.70
  -6  -3  -4  721.23  106.19
  -6  -3  -4  762.32   31.10
   6   3   4  832.92   30.70
   6   3   4  818.52  105.39
  -7  -3  -4  907.81  115.59
  -7  -3  -4  750.12   30.50
   7   3   4  640.24  106.19
   7   3   4  708.73   29.20
  -8  -3  -4  708.23  115.79
  -8  -3  -4  547.15   25.30
   8   3   4  567.04   22.40
   8   3   4  571.74   24.70
   8   3   4  542.05  121.09
  -9  -3  -4  -26.50   59.49
  -9  -3  -4    7.90    5.10
   9   3   4    6.70    4.20
   9   3   4   32.60   36.70
   9   3   4   10.10    5.00
 -10  -3  -4   26.00    7.90
 -10  -3  -4   34.30   74.49
  10   3   4   35.00    5.90
  10   3   4   17.20    6.00
  10   3   4   25.80   44.50
 -11  -3  -4   -5.40   99.89
 -11  -3  -4   56.39    8.70
  11   3   4  108.69   67.29
  11   3   4   52.79    7.20
  11   3   4   51.89    7.90
 -12  -3  -4  142.79   13.20
 -12  -3  -4  394.06  149.49
  12   3   4  138.99    9.90
  12   3   4  135.09   86.69
  12   3   4  125.69   11.50
 -13  -3  -4  216.28   16.20
  13   3   4  184.98   11.70
  13   3   4  196.98   14.70
  11  -4  -4   29.00    6.80
  11  -4  -4   21.90    5.40
 -11   4   4   17.10   11.50
  10  -4  -4   12.70   55.69
  10  -4  -4    7.20    3.90
  10  -4  -4    8.60    5.30
 -10   4   4  -15.50   88.79
 -10   4   4    9.30    8.50
   9  -4  -4    7.50    4.30
   9  -4  -4  -52.99   52.19
   9  -4  -4   15.40    5.70
  -9   4   4    5.70    7.90
  -9   4   4    7.70    3.10
  -9   4   4  106.59  109.89
   8  -4  -4  181.28   11.60
   8  -4  -4  184.28   11.50
   8  -4  -4  168.28   78.69
  -8   4   4  185.18    9.00
  -8   4   4  132.19   64.39
  -8   4   4  166.88   14.60
   7  -4  -4  255.37   13.50
   7  -4  -4  192.58   52.59
   7  -4  -4  248.08   13.80
  -7   4   4  259.17   16.60
  -7   4   4  234.38   81.19
  -7   4   4  257.47   11.40
   6  -4  -4  105.69    8.20
   6  -4  -4   68.49   33.40
   6  -4  -4  109.19    8.10
  -6   4   4  107.89   12.00
  -6   4   4   37.60   40.00
  -6   4   4  102.39    6.20
   5  -4  -4  160.78   54.09
  -5   4   4  196.18   13.10
  -5   4   4  176.68    8.60
  -5   4   4  151.28   65.89
   4  -4  -4   36.80    4.70
   4  -4  -4   27.60   27.00
  -4   4   4   50.39   32.20
  -4   4   4   38.30    3.70
  -4   4   4   51.99    8.00
   3  -4  -4   90.79    6.50
   3  -4  -4   89.49    5.30
   3  -4  -4   55.19   24.60
  -3   4   4   76.29   36.60
  -3   4   4   80.59    7.40
  -3   4   4   80.99    5.20
  -3   4   4   91.59    5.40
   2  -4  -4  470.75   61.19
   2  -4  -4  442.96   18.70
   2  -4  -4  425.96   16.20
  -2   4   4  451.25   17.30
  -2   4   4  432.46   59.19
  -2   4   4  476.45   18.20
   1  -4  -4 1787.52  122.99
   1  -4  -4 1754.32   61.79
   1  -4  -4 1829.92   61.99
  -1   4   4 1714.73   60.29
  -1   4   4 1682.93  117.59
   0  -4  -4   75.19    5.40
   0  -4  -4   70.69    5.60
   0   4   4   85.29   31.00
   0   4   4   89.99    5.60
   0   4   4  142.59   41.50
  -1  -4  -4   89.99    6.00
  -1  -4  -4   70.99   24.50
  -1  -4  -4   94.39    5.70
   1   4   4  106.59   35.50
   1   4   4   95.19    6.00
  -2  -4  -4  350.76   13.80
  -2  -4  -4  364.46   15.30
  -2  -4  -4  378.76   52.39
   2   4   4  407.66   54.39
   2   4   4  393.26   15.00
   2   4   4  383.96   13.70
  -3  -4  -4  153.78    8.20
  -3  -4  -4  141.69    7.10
  -3  -4  -4  142.39    7.50
  -3  -4  -4  152.08   40.80
   3   4   4  154.58    7.40
   3   4   4  184.38   52.79
   3   4   4  154.98    7.10
   3   4   4  170.18    8.00
  -4  -4  -4   11.30   18.10
  -4  -4  -4   34.70    6.60
   4   4   4   19.10    3.60
   4   4   4   15.80   29.90
   4   4   4   26.70    4.40
  -5  -4  -4   44.70    5.40
  -5  -4  -4   38.80   37.70
   5   4   4   61.09   43.20
   5   4   4   55.39    6.10
   5   4   4   47.40    5.10
  -6  -4  -4  819.22  112.39
  -6  -4  -4  853.81   34.20
   6   4   4  825.72  107.89
   6   4   4  871.91   33.20
   6   4   4  900.51   32.10
  -7  -4  -4  332.87   17.00
  -7  -4  -4  400.06  103.09
   7   4   4  333.97   16.40
   7   4   4  343.97   15.10
   7   4   4  354.66   93.09
  -8  -4  -4   50.09    7.50
  -8  -4  -4   63.89   57.79
   8   4   4   79.09   50.69
   8   4   4   64.79    7.90
  -9  -4  -4  386.76   20.30
  -9  -4  -4  584.14  142.39
   9   4   4  474.75  118.99
   9   4   4  384.36   19.50
 -10  -4  -4  172.68   13.20
 -10  -4  -4  353.76  130.79
  10   4   4  182.38   11.00
  10   4   4  220.68   97.19
  10   4   4  169.48   12.60
 -11  -4  -4  321.97  118.79
 -11  -4  -4  217.28   15.40
  11   4   4  222.08   12.50
  11   4   4  178.18   82.19
  11   4   4  222.38   14.60
 -12  -4  -4 -212.68  129.19
  12   4   4  -51.69   71.59
 -13  -4  -4   31.00    9.30
  13   4   4   21.80    6.70
  13   4   4   28.30    7.50
  11  -5  -4  287.67   17.00
  11  -5  -4  305.87   16.90
 -11   5   4  269.67   20.30
  10  -5  -4   95.39    9.00
  10  -5  -4  102.79    9.30
 -10   5   4  134.79   14.20
   9  -5  -4  214.08   12.90
   9  -5  -4  183.58   82.89
   9  -5  -4  229.78   13.70
  -9   5   4  201.28   16.80
  -9   5   4  171.78   95.99
   8  -5  -4  281.37   21.00
   8  -5  -4  248.08   85.29
   8  -5  -4  225.18   13.00
  -8   5   4  257.07  100.49
  -8   5   4  246.48   17.30
   7  -5  -4  276.07   70.89
   7  -5  -4  399.66   18.30
   7  -5  -4  404.46   19.70
  -7   5   4  464.45  104.39
  -7   5   4  433.56   25.60
  -7   5   4  447.36   19.30
   6  -5  -4  375.16   18.30
   6  -5  -4  241.48   73.39
  -6   5   4  385.06   15.20
  -6   5   4  380.46   95.89
  -6   5   4  389.16   20.50
   5  -5  -4  150.98    9.70
   5  -5  -4  196.28   63.69
  -5   5   4  163.08   63.09
  -5   5   4  163.78   12.70
  -5   5   4  152.48    7.70
   4  -5  -4  700.73   27.70
   4  -5  -4  666.03   25.00
   4  -5  -4  726.43   94.99
  -4   5   4  688.03   25.10
  -4   5   4  635.04  115.29
  -4   5   4  652.83   27.60
   3  -5  -4  148.49   42.70
   3  -5  -4  192.38    8.30
   3  -5  -4  177.28   10.40
  -3   5   4  207.88   11.10
  -3   5   4  189.58   52.99
  -3   5   4  196.18    9.00
  -3   5   4  174.48    8.40
   2  -5  -4 1592.04  118.79
   2  -5  -4 1713.33   55.89
  -2   5   4 1467.95  115.19
  -2   5   4 1358.46   55.69
  -2   5   4 1564.64   53.39
   1  -5  -4 1302.57   46.80
   1  -5  -4 1200.18   99.49
   1  -5  -4 1265.47   46.40
  -1   5   4 1305.87   44.90
  -1   5   4 1311.47  100.59
   0  -5  -4 2586.84   90.59
   0  -5  -4 2529.65   89.99
   0   5   4 2631.74   88.89
   0   5   4 2625.84  154.48
   0   5   4 2753.72  155.38
  -1  -5  -4  603.84   23.60
  -1  -5  -4  577.94   22.90
  -1  -5  -4  617.24   64.99
   1   5   4  639.94   64.19
   1   5   4  606.74   22.50
  -2  -5  -4  218.58    9.50
  -2  -5  -4  230.28   42.90
  -2  -5  -4  223.18   10.90
   2   5   4  227.28   10.50
   2   5   4  228.28    9.10
   2   5   4  235.48   41.10
   2   5   4  259.17   11.90
  -3  -5  -4    1.40    2.40
  -3  -5  -4  -13.50   15.00
   3   5   4    4.80    2.70
   3   5   4   -0.20    3.30
   3   5   4  -11.30   15.70
   3   5   4    2.30    2.30
  -4  -5  -4   71.69    6.00
  -4  -5  -4   90.39   45.10
   4   5   4   66.89    5.40
   4   5   4   67.69   39.60
   4   5   4   70.69    6.00
  -5  -5  -4  600.04   24.80
  -5  -5  -4  595.44   83.89
   5   5   4  541.85   84.69
   5   5   4  594.64   23.10
   5   5   4  607.04   23.50
  -6  -5  -4  891.21  116.19
  -6  -5  -4  930.71   36.70
   6   5   4 1051.89  123.69
   6   5   4  922.21   35.40
   6   5   4  932.91   34.60
  -7  -5  -4  402.86   19.50
  -7  -5  -4  405.06   89.89
   7   5   4  418.16   17.70
   7   5   4  273.77   73.89
   7   5   4  399.36   18.60
  -8  -5  -4  534.95  118.89
  -8  -5  -4  438.86   20.10
   8   5   4  347.57   17.00
   8   5   4  470.75   89.89
   8   5   4  329.47   18.10
  -9  -5  -4   10.20    4.40
  -9  -5  -4   25.80   76.39
   9   5   4    5.00    4.80
   9   5   4   22.10   44.00
   9   5   4    2.20    4.40
 -10  -5  -4  553.74   27.20
 -10  -5  -4  359.46  148.79
  10   5   4  736.93  120.39
  10   5   4  563.14   26.20
 -11  -5  -4  280.37   91.39
 -11  -5  -4  240.38   16.50
  11   5   4  223.78   12.90
  11   5   4  225.28   91.89
  11   5   4  270.27   16.00
 -12  -5  -4  225.58   18.70
 -12  -5  -4  273.17  163.08
  12   5   4  216.88   14.90
  12   5   4  145.39   93.89
  12   5   4  215.78   12.90
  11  -6  -4   85.29    8.20
  11  -6  -4   64.09    7.90
 -11   6   4   57.09   12.50
  10  -6  -4  226.58   14.60
  10  -6  -4  216.88   13.40
 -10   6   4  220.98   17.90
   9  -6  -4   15.40    4.30
   9  -6  -4   14.90    4.70
  -9   6   4   16.10    9.80
   8  -6  -4    5.70    3.40
  -8   6   4   51.89   61.19
  -8   6   4   15.50    9.30
   7  -6  -4   21.00   35.20
   7  -6  -4   35.30    5.40
  -7   6   4  -45.90   40.50
   6  -6  -4   15.40    4.60
   6  -6  -4   33.00   39.90
  -6   6   4   19.20    3.20
  -6   6   4   26.10    8.60
  -6   6   4  -25.00   35.30
   5  -6  -4   26.10   21.90
   5  -6  -4   35.40    4.60
  -5   6   4   55.19   39.70
  -5   6   4   51.09    4.40
   4  -6  -4  150.68    7.60
   4  -6  -4  164.08   50.29
   4  -6  -4  150.38    9.60
  -4   6   4  144.09    7.80
  -4   6   4  149.19   11.50
  -3   6   4   13.20    3.20
  -3   6   4   18.50    5.30
  -3   6   4   30.90   22.00
   2  -6  -4   44.40   21.80
  -2   6   4    3.10   12.60
   1  -6  -4  236.78   12.10
   1  -6  -4  241.78   11.70
  -1   6   4  219.38   10.50
  -1   6   4  208.68   40.00
   0  -6  -4  291.07   13.90
   0   6   4  329.97   48.10
   0   6   4  254.47   46.80
   0   6   4  339.37   13.50
  -1  -6  -4   83.39   29.50
  -1  -6  -4   71.69    5.40
   1   6   4   83.89   30.80
   1   6   4   80.59    6.70
  -2  -6  -4    7.20   18.90
  -2  -6  -4   38.30    3.30
  -2  -6  -4   44.20    4.50
   2   6   4   44.60    3.40
   2   6   4   15.50   21.00
   2   6   4   49.00    5.10
  -3  -6  -4   11.90   21.20
  -3  -6  -4   15.30    4.10
  -3  -6  -4   11.00    2.80
   3   6   4   10.90    3.90
   3   6   4   20.60   30.20
   3   6   4   12.90    3.00
   3   6   4   10.60    3.40
  -4  -6  -4   55.59    5.60
  -4  -6  -4   76.79   34.00
   4   6   4   53.59    5.10
   4   6   4   49.80    5.70
   4   6   4   35.20   30.50
  -5  -6  -4   96.99    7.70
  -5  -6  -4  105.29   41.00
   5   6   4  116.79   50.99
  -6  -6  -4  152.78   10.20
  -6  -6  -4  152.58   59.49
   6   6   4  114.99   54.09
   6   6   4  152.78    9.80
   6   6   4  148.09   10.00
  -7  -6  -4   50.39    6.60
  -7  -6  -4   35.10   37.60
   7   6   4   37.20    6.60
   7   6   4   -9.50   35.90
   7   6   4   38.70    7.30
  -8  -6  -4  -28.30   47.70
  -8  -6  -4   22.20    8.90
   8   6   4   -0.30    4.30
   8   6   4   -9.50   35.80
   8   6   4   -0.20    4.80
  -9  -6  -4  -52.59   57.19
   9   6   4    5.80    5.10
   9   6   4   10.00    5.30
   9   6   4   78.89   57.39
 -10  -6  -4   35.70    8.20
 -10  -6  -4   63.69   78.99
  10   6   4   15.20    7.50
  10   6   4  153.08   56.99
 -11  -6  -4   22.60  105.59
 -11  -6  -4   73.89    9.20
  11   6   4   66.79   62.29
  11   6   4   75.09    9.80
 -12  -6  -4   26.90    8.90
  12   6   4    9.50    6.30
  11  -7  -4   14.70    5.20
  10  -7  -4   24.80    5.60
  10  -7  -4   16.20    5.70
 -10   7   4   19.90   10.10
   9  -7  -4  329.07   18.70
   9  -7  -4  337.97   16.40
  -9   7   4  335.37   21.50
   8  -7  -4  378.46   19.50
   8  -7  -4  237.18   86.09
  -8   7   4  285.27   90.59
  -8   7   4  346.27   21.60
   7  -7  -4  450.95   90.79
   7  -7  -4  374.56   20.00
  -7   7   4  515.05  102.59
  -7   7   4  398.36   22.10
   6  -7  -4    0.60    2.80
   6  -7  -4    1.50    2.50
   6  -7  -4  -21.60   25.00
  -6   7   4    2.90    1.90
  -6   7   4   -1.10    9.00
   5  -7  -4   85.39    7.90
   5  -7  -4  101.09   43.00
   5  -7  -4   85.09    6.10
  -5   7   4  111.79    6.30
  -5   7   4  148.09   48.80
  -5   7   4  100.69   11.50
   4  -7  -4  129.19   51.59
   4  -7  -4  127.69    6.70
   4  -7  -4  133.19    9.20
  -4   7   4  110.69   47.00
  -4   7   4  126.69   11.40
  -4   7   4  111.09    7.20
   3  -7  -4  583.74   21.00
   3  -7  -4  582.14   24.60
   3  -7  -4  565.54   71.99
  -3   7   4  594.74   24.70
  -3   7   4  527.25   21.00
  -3   7   4  611.54   78.39
  -3   7   4  584.54   22.20
   2  -7  -4  384.46   59.49
   2  -7  -4  251.37   12.90
  -2   7   4  228.98   11.30
   1  -7  -4   26.10    5.30
   1  -7  -4   22.50    4.80
  -1   7   4   15.60    5.20
  -1   7   4   22.70   26.40
  -1   7   4    1.30   20.00
   0  -7  -4  291.57   14.70
   0  -7  -4  316.57   14.20
   0   7   4  296.87   13.10
   0   7   4  245.48   43.40
   0   7   4  285.17   49.60
  -1  -7  -4  510.55   21.70
  -1  -7  -4  515.55   20.40
   1   7   4  505.25   20.00
   1   7   4  413.56   59.19
  -2  -7  -4 1341.87   49.90
  -2  -7  -4 1465.45  109.19
   2   7   4 1367.36   48.20
   2   7   4 1324.17  109.09
   2   7   4 1315.97   46.20
   2   7   4 1348.97   46.50
  -3  -7  -4   71.59   30.50
  -3  -7  -4   75.79    6.30
   3   7   4   74.29    6.70
   3   7   4   87.19   37.20
   3   7   4   71.19    5.40
  -4  -7  -4  697.33   27.80
  -4  -7  -4  709.03   87.59
   4   7   4  653.13   26.10
   4   7   4  658.13   25.30
   4   7   4  610.84   81.69
  -5  -7  -4  306.87   69.79
  -5  -7  -4  312.47   16.50
   5   7   4  362.76   15.50
   5   7   4  361.96   79.39
  -6  -7  -4   23.40   38.10
  -6  -7  -4   23.70    6.10
   6   7   4   16.10   29.60
   6   7   4   19.00    5.90
   6   7   4   22.00    5.90
  -7  -7  -4  391.16  107.19
  -7  -7  -4  358.96   18.70
   7   7   4  334.97   91.39
   7   7   4  357.26   17.10
   7   7   4  355.46   17.50
  -8  -7  -4   53.89   51.59
  -8  -7  -4   22.80    6.20
   8   7   4   10.70   45.40
   8   7   4   24.50    6.20
   8   7   4   17.30    6.00
  -9  -7  -4  424.96   22.70
  -9  -7  -4  641.14  124.69
   9   7   4  442.66   21.80
   9   7   4  453.55   27.90
   9   7   4  660.33  101.79
 -10  -7  -4  281.87   17.70
  10   7   4  309.57   16.10
  10   7   4  273.17   16.80
  10   7   4  317.67   89.99
 -11  -7  -4  186.08  129.49
 -11  -7  -4  200.88   15.00
  11   7   4  225.48   15.40
  11   7   4  220.48   13.70
  11   7   4  163.78   86.89
 -12  -7  -4   70.19    9.60
  12   7   4   68.49   10.00
  12   7   4   71.39   11.40
  10  -8  -4  100.89    8.30
  10  -8  -4   71.69    9.00
 -10   8   4   77.39   14.00
   9  -8  -4  271.27   16.40
  -9   8   4  228.38   19.00
   8  -8  -4  310.17   18.00
  -8   8   4  329.17   21.10
   7  -8  -4  286.27   13.70
   7  -8  -4  292.87   86.09
   7  -8  -4  296.27   17.00
  -7   8   4  325.67   95.09
  -7   8   4  288.47   18.80
   6  -8  -4  147.79    8.30
   6  -8  -4  146.29   10.80
   6  -8  -4  109.19   60.69
  -6   8   4  151.28   14.00
  -6   8   4  206.68   78.99
  -6   8   4  150.98    7.70
   5  -8  -4   36.80   37.40
   5  -8  -4   55.39    6.50
   5  -8  -4   63.29    4.90
  -5   8   4   86.49    8.40
  -5   8   4   67.19   10.80
  -5   8   4   48.80   45.60
   4  -8  -4   23.20    5.70
   4  -8  -4   24.00    3.50
   4  -8  -4   -6.40   22.80
  -4   8   4   19.70    7.90
  -4   8   4   21.00    6.20
  -4   8   4   -3.70   27.50
   3  -8  -4  123.09   41.90
   3  -8  -4  210.88    8.60
   3  -8  -4  203.28   12.10
  -3   8   4  191.68   10.20
  -3   8   4  184.98   12.80
  -3   8   4  209.18   59.99
  -3   8   4  198.38   10.40
   2  -8  -4  430.66   18.70
   2  -8  -4  311.77   54.79
  -2   8   4  367.16   17.90
  -2   8   4  392.46   16.40
  -2   8   4  351.16   57.19
   1  -8  -4  505.95   21.90
   1  -8  -4  519.35   22.90
  -1   8   4  560.44   64.49
  -1   8   4  480.75   66.89
  -1   8   4  500.25   20.50
   0   8   4   85.89    7.10
   0   8   4  107.49   31.80
   0   8   4   69.29   34.90
  -1  -8  -4  342.17   16.40
  -1  -8  -4  358.96   15.40
   1   8   4  335.87   15.00
   1   8   4  254.47   48.50
   1   8   4  253.47   46.10
  -2  -8  -4  315.37   15.50
   2   8   4  324.87   14.60
   2   8   4  283.67   11.80
   2   8   4  305.17   12.40
   2   8   4  348.17   75.29
  -3  -8  -4 1161.18   43.80
  -3  -8  -4 1160.78  104.59
   3   8   4 1165.38   41.90
   3   8   4  964.70  101.79
   3   8   4 1152.58   40.30
  -4  -8  -4  677.73   86.09
  -4  -8  -4  650.53   26.90
   4   8   4  562.84   81.49
   4   8   4  603.84   25.20
  -5  -8  -4  175.78   11.10
  -5  -8  -4  143.79   59.79
   5   8   4  161.78   10.20
   5   8   4  166.78   10.90
   5   8   4  213.18   60.49
  -6  -8  -4    5.50    4.30
  -6  -8  -4  -32.40   38.30
   6   8   4    6.70    5.30
   6   8   4    7.00    4.70
   6   8   4   -8.50   27.60
  -7  -8  -4   26.30   11.00
  -7  -8  -4   35.00   49.60
   7   8   4   24.30    6.50
   7   8   4   17.90   36.90
   7   8   4   24.40    6.60
  -8  -8  -4  176.28   12.70
  -8  -8  -4  126.79   72.49
   8   8   4  171.78   13.60
   8   8   4  232.68   86.19
   8   8   4  183.18   12.30
  -9  -8  -4   57.69    8.30
  -9  -8  -4   27.70   83.39
   9   8   4   51.39    9.20
   9   8   4   21.30   55.39
   9   8   4   48.40    8.70
 -10  -8  -4  361.46   21.00
 -10  -8  -4  339.47  111.09
  10   8   4  275.77   99.39
  10   8   4  364.86   19.70
  10   8   4  365.36   18.70
 -11  -8  -4  223.68   16.20
  11   8   4  224.78   14.80
  11   8   4  230.28   15.40
 -12  -8  -4   49.50    8.90
  12   8   4   46.80    9.40
  10  -9  -4   22.70    8.50
 -10   9   4   13.50   10.40
   9  -9  -4   37.80    6.00
  -9   9   4   24.70   11.70
   8  -9  -4   44.70    7.20
   8  -9  -4   57.49    5.60
  -8   9   4   36.90   11.40
   7  -9  -4   51.79    7.00
   7  -9  -4   79.69    6.10
  -7   9   4   75.69   12.20
   6  -9  -4    0.70    2.30
   6  -9  -4    1.20    2.00
  -6   9   4  -20.10   35.40
  -6   9   4   -0.50    7.70
   5  -9  -4   21.10   28.00
   5  -9  -4   32.90    6.90
   5  -9  -4   32.90    3.60
  -5   9   4   40.30    9.50
  -5   9   4   21.60   46.40
  -5   9   4   38.50    4.50
   4  -9  -4   89.09   42.00
   4  -9  -4  106.69    5.80
   4  -9  -4   88.29    8.30
  -4   9   4  101.39    7.50
  -4   9   4  116.39   42.30
  -4   9   4   94.09   11.30
   3  -9  -4  123.29    9.50
  -3   9   4  138.69   11.60
  -3   9   4  132.89   43.70
  -3   9   4  134.69    8.90
  -2   9   4   64.49   30.20
  -2   9   4   53.29    8.00
  -2   9   4   61.69    7.00
   1  -9  -4    5.30    3.50
   1  -9  -4    6.30    3.40
  -1   9   4    7.00   16.20
  -1   9   4    4.90   22.50
  -1   9   4    1.90    4.30
   0  -9  -4  128.49    9.60
   0  -9  -4  141.49    9.00
   0   9   4  149.39   45.70
   0   9   4  142.99    9.40
   0   9   4  110.49   37.40
  -1  -9  -4   87.69    7.60
  -1  -9  -4   85.59    6.60
   1   9   4   78.29    7.80
   1   9   4   99.99   36.40
   1   9   4  125.09   41.80
  -2  -9  -4   -2.80   19.90
  -2  -9  -4   18.10    4.90
   2   9   4   16.90    3.90
   2   9   4   14.30    5.40
   2   9   4   42.90   29.10
  -3  -9  -4  246.58   64.59
  -3  -9  -4  235.28   13.60
   3   9   4  169.28   51.29
   3   9   4  244.08   11.10
   3   9   4  218.88   12.60
  -4  -9  -4   33.20   38.30
  -4  -9  -4   84.39    7.70
   4   9   4   65.99    8.10
   4   9   4   71.19    6.70
   4   9   4  123.49   49.50
  -5  -9  -4  -14.90   33.20
  -5  -9  -4   37.50    7.50
   5   9   4   30.80   38.80
   5   9   4   34.60    6.30
   5   9   4   30.90    6.90
  -6  -9  -4  182.58   12.50
  -6  -9  -4  102.89   59.79
   6   9   4  167.18   11.10
   6   9   4  134.99   47.70
   6   9   4  178.38   11.80
  -7  -9  -4    4.30    3.50
  -7  -9  -4  -41.20   43.50
   7   9   4   11.90    5.60
   7   9   4    8.20    5.70
   7   9   4   -8.70   32.20
  -8  -9  -4  149.19   11.90
  -8  -9  -4  159.58   76.59
   8   9   4  164.98   11.60
   8   9   4  157.98   11.70
   8   9   4  115.69   53.19
  -9  -9  -4  123.79   11.60
  -9  -9  -4  177.18   84.29
   9   9   4  171.78   52.69
   9   9   4  135.19   11.30
   9   9   4  104.39   10.70
 -10  -9  -4  241.78   87.99
  10   9   4  -56.19   44.60
 -11  -9  -4   10.40    8.40
  11   9   4    8.70    5.50
  11   9   4    3.00    6.10
   9 -10  -4  181.18   17.00
   9 -10  -4  230.58   11.90
  -9  10   4  195.98   18.90
   8 -10  -4   40.60    8.80
   8 -10  -4   42.30    4.80
  -8  10   4   39.20   12.30
   7 -10  -4  309.67   14.20
   7 -10  -4  304.77   18.00
  -7  10   4  279.17   20.10
   6 -10  -4  175.38    9.30
   6 -10  -4  165.28   12.50
  -6  10   4  157.78   14.90
   5 -10  -4  237.38   10.80
   5 -10  -4  230.18   14.50
  -5  10   4  195.58   15.60
  -5  10   4  230.98   11.00
  -5  10   4  217.48   65.29
   4 -10  -4  195.38   58.79
   4 -10  -4  265.77   15.40
   4 -10  -4  268.27   11.40
  -4  10   4  328.57   59.19
  -4  10   4  250.87   12.70
[truncated: 14,032,755 more chars]
