# Supplementary material for: Ruthenium(II)–Tris-pyrazolylmethane Complexes Inhibit Cancer Cell Growth by Disrupting Mitochondrial Calcium Homeostasis
Source: J Med Chem. 2022 Aug 1;65(15):10567–87. doi: 10.1021/acs.jmedchem.2c00722 (PMC9376960; doi:10.1021/acs.jmedchem.2c00722)
Supplement: Supplementary file 3 — jm2c00722_si_003.csv [file jm2c00722_si_003.csv]

Compound	SMILE	MCF7	HeLa	518A2	HCT116	RD	MRC5pd30	SIa	ng Ru/106 cells	Log Pow
1	Cl[Ru+]12([P](C3=CC=CC=C3)(C4=CC=CC=C4)C5=CC=CC=C5)([P](C6=CC=CC=C6)(C7=CC=CC=C7)C8=CC=CC=C8)n9n(C(n%10n2ccc%10)([H])n%11cccn%111)ccc9	2.4 ± 0.6	4.0 ± 0.4	2.6 ± 0.4	1.5 ± 0.1	2.2 ± 0.2	5.8 ± 0.7	2.3	145.1 ± 5.9	1.18 ± 0.05
2	Cl[Ru+]12([P](C3=CC=CC=C3)(C4=CC=CC=C4)C5=CC=CC=C5)([N]#CC)n6n(C(n7n2ccc7)([H])n8cccn81)ccc6	32 ± 4	53 ± 4	26 ± 4	25 ± 2	26 ± 5	76 ± 1	2.4	29.6 ± 2.9	-0.33 ± 0.07
3	Cl[Ru+]12([P](C3=CC=CC=C3)(C4=CC=CC=C4)C5=CC=CC=C5)([N]6=CN(C)C=C6)n7n(C(n8n2ccc8)([H])n9cccn91)ccc7	38 ± 8	91 ± 3	33 ± 5	25 ± 1	27 ± 4	83.6 ± 0.5	2.0	66.1 ± 8.0	-0.15 ± 0.03
4	Cl[Ru+]12([P](C3=CC=CC=C3)(C4=CC=CC=C4)C5=CC=CC=C5)([N]6=CNC7=C6C=CC=C7)n8n(C(n9n2ccc9)([H])n%10cccn%101)ccc8	37 ± 7	36 ± 1	35 ± 4	25 ± 2	25 ± 3	56.6 ± 0.7	1.8	54.9 ± 1.3	0.58 ± 0.06
5	Cl[Ru+]12([P](C3=CC=CC=C3)(C4=CC=CC=C4)C5=CC=CC=C5)([N]6=CC=CN6)n7n(C(n8n2ccc8)([H])n9cccn91)ccc7	32 ± 5	54 ± 6	31 ± 3	30 ± 2	23 ± 2	63 ± 4	1.9	58.4 ± 3.0	-0.05 ± 0.05
6	Cl[Ru+]12([P](C3=CC=CC=C3)(C4=CC=CC=C4)C5=CC=CC=C5)([N]6=CC(O)=CC=C6)n7n(C(n8n2ccc8)([H])n9cccn91)ccc7	46 ± 7	54 ± 14	38 ± 8	31 ± 2	38 ± 6	82 ± 4	2.0	27.2 ± 1.1	1.11 ± 0.07
7	Cl[Ru+]12([P](C3=CC=CC=C3)(C4=CC=CC=C4)C5=CC=CC=C5)([P](OC)(OC)OC)n6n(C(n7n2ccc7)([H])n8cccn81)ccc6	6 ± 1	10 ± 2	6.8 ± 0.8	6.7 ± 0.4	6 ± 1	24 ± 1	3.4	63.3 ± 6.0	-0.02 ± 0.05
8	Cl[Ru+]12([P](C3=CC=CC=C3)(C4=CC=CC=C4)C5=CC=CC=C5)(C#[N]C6CCCCC6)n7n(C(n8n2ccc8)([H])n9cccn91)ccc7	10 ± 2	15 ± 1	10 ± 2	8 ± 2	6.6 ± 0.7	19.7 ± 0.4	2.0	59.4 ± 0.6	0.34 ± 0.01
9	Cl[Ru+]12([P](C3=CC=CC=C3)(C4=CC=CC=C4)C5=CC=CC=C5)(C#[N]CP(OCC)(OCC)=O)n6n(C(n7n2ccc7)([H])n8cccn81)ccc6	43 ± 7	36 ± 2	38 ± 7	35 ± 6	24 ± 3	50.8 ± 0.4	1.5	16.2 ± 1.4	-0.20 ± 0.05
